# Supplementary material for: Identification of NINJ1 as a novel prognostic predictor for retroperitoneal liposarcoma
Source: Discov Oncol. 2024 May 11;15:155. doi: 10.1007/s12672-024-01016-x (PMC11088571; doi:10.1007/s12672-024-01016-x)
Supplement: Supplementary file 2 — Supplementary Material 2. [file 12672_2024_1016_MOESM2_ESM.csv]

Terms	HR[exp(coef)]	coef	95% CI lower	95% CI upper	Z	P value
ENSG00000250062.4	2.6965153	0.99196031	0.559761158	1.424159461	4.498404209	6.85E-06
ENSG00000267198.1	1.113611338	0.107608192	0.059763693	0.155452692	4.408201231	1.04E-05
ENSG00000242719.3	3.820827314	1.340466974	0.727710965	1.953222982	4.287623386	1.81E-05
ENSG00000279068.1	1.095343738	0.09106823	0.049363402	0.132773058	4.279851004	1.87E-05
ENSG00000215174.2	1.307022757	0.267751846	0.144636294	0.390867398	4.262531966	2.02E-05
ENSG00000258825.1	2.484557938	0.910094752	0.489788838	1.330400665	4.243939656	2.20E-05
ENSG00000279246.1	1.165407209	0.153070562	0.081952966	0.224188157	4.218545174	2.46E-05
ENSG00000261723.1	1.503168822	0.407575428	0.215386487	0.599764368	4.156499107	3.23E-05
ENSG00000218027.2	1.118133407	0.111660694	0.058776135	0.164545254	4.13827667	3.50E-05
ENSG00000238008.1	2.504718728	0.918176444	0.480254399	1.356098489	4.109390658	3.97E-05
ENSG00000270059.1	1.264934631	0.235020445	0.122634804	0.347406087	4.098669575	4.16E-05
ENSG00000218416.4	1.083507315	0.080203294	0.041426118	0.11898047	4.053816778	5.04E-05
ENSG00000275322.1	1.057232998	0.055655116	0.02870139	0.082608842	4.047010855	5.19E-05
ENSG00000232994.1	2.122554793	0.752620454	0.387180029	1.11806088	4.036523825	5.42E-05
ENSG00000208009.1	5.748849394	1.748999729	0.89725126	2.600748199	4.02463474	5.71E-05
ENSG00000231665.1	1.312263809	0.271753744	0.139390379	0.404117109	4.023980129	5.72E-05
ENSG00000253328.2	1.619318636	0.482005466	0.246824999	0.717185932	4.016972019	5.90E-05
ENSG00000254269.4	1.181030807	0.166387622	0.084943286	0.247831958	4.004130443	6.22E-05
ENSG00000235079.1	1.153076048	0.142433196	0.072433469	0.212432923	3.988071745	6.66E-05
ENSG00000246250.2	1.143041231	0.133692457	0.067937596	0.199447317	3.984989076	6.75E-05
ENSG00000271332.1	2.628075807	0.966251946	0.489752673	1.442751219	3.974442612	7.05E-05
ENSG00000275611.1	1.153480531	0.14278392	0.072252635	0.213315205	3.967761844	7.26E-05
ENSG00000270487.1	5.959608523	1.785004795	0.900773422	2.669236168	3.956594639	7.60E-05
ENSG00000170236.13	1.326908367	0.2828517	0.142586039	0.42311736	3.95235115	7.74E-05
ENSG00000245067.5	1.10316322	0.098181708	0.049070953	0.147292463	3.918339502	8.92E-05
ENSG00000271105.1	1.111971921	0.106134945	0.053026966	0.159242924	3.916938198	8.97E-05
ENSG00000255143.1	8.322766315	2.118994689	1.052589378	3.185400001	3.894535435	9.84E-05
ENSG00000255118.1	4.841389501	1.577201766	0.783417756	2.370985777	3.894332234	9.85E-05
ENSG00000281881.1	1.113296372	0.107325319	0.05326155	0.161389089	3.890845274	9.99E-05
ENSG00000276096.1	1.479376744	0.39162088	0.194204399	0.589037361	3.888038202	1.01E-04
ENSG00000212743.2	1.069859259	0.067527106	0.033374022	0.101680191	3.87521944	1.07E-04
ENSG00000268201.1	1.134421833	0.126123123	0.062316785	0.189929461	3.874172792	1.07E-04
ENSG00000279236.1	1.952248989	0.668982036	0.329733092	1.008230979	3.864951452	1.11E-04
ENSG00000280981.1	3.670577662	1.300349051	0.640401684	1.960296417	3.861879655	1.13E-04
ENSG00000207650.1	1.050542526	0.049306722	0.024214376	0.074399069	3.851349634	1.17E-04
ENSG00000273113.1	1.093375122	0.089269354	0.043837873	0.134700835	3.851177984	1.18E-04
ENSG00000268392.1	1.134565034	0.126249347	0.061888428	0.190610266	3.844633916	1.21E-04
ENSG00000255165.1	1.539252221	0.431296728	0.210927418	0.651666037	3.835951817	1.25E-04
ENSG00000261592.1	1.305765674	0.266789592	0.130380169	0.403199016	3.833298157	1.26E-04
ENSG00000236065.2	1.880695013	0.631641396	0.307871796	0.955410996	3.823689401	1.31E-04
ENSG00000227290.1	1.575563331	0.454612879	0.221372731	0.687853026	3.820203673	1.33E-04
ENSG00000281827.1	1.59047572	0.464033167	0.225923093	0.70214324	3.819612834	1.34E-04
ENSG00000251835.1	2.30563408	0.835355728	0.406393349	1.264318106	3.816808239	1.35E-04
ENSG00000271751.1	1.19858709	0.181143438	0.088042458	0.274244418	3.813435836	1.37E-04
ENSG00000199349.1	1.688260763	0.523698865	0.253697892	0.793699837	3.801582283	1.44E-04
ENSG00000255158.1	1.159158016	0.147693893	0.071503916	0.223883871	3.799380444	1.45E-04
ENSG00000232623.1	1.159281054	0.147800032	0.071533988	0.224066075	3.798318684	1.46E-04
ENSG00000232803.1	1.217737416	0.19699456	0.095327016	0.298662105	3.797694196	1.46E-04
ENSG00000265556.1	3.805647023	1.336486022	0.645410701	2.027561344	3.790418191	1.50E-04
ENSG00000235475.1	1.066540831	0.064420543	0.031074197	0.09776689	3.78638017	1.53E-04
ENSG00000236991.5	1.090124603	0.086292004	0.041561967	0.131022042	3.781110607	1.56E-04
ENSG00000279465.1	1.795500919	0.585284047	0.280666154	0.88990194	3.765818356	1.66E-04
ENSG00000251666.1	1.131369342	0.123428707	0.05901236	0.187845053	3.755503582	1.73E-04
ENSG00000201098.1	2.180866716	0.779722374	0.372409596	1.187035151	3.751976009	1.75E-04
ENSG00000264950.1	3.680117297	1.302944626	0.622017879	1.983871373	3.75036603	1.77E-04
ENSG00000275803.1	3.928831959	1.36834217	0.652795002	2.083889339	3.748042743	1.78E-04
ENSG00000233416.1	1.271777642	0.24041564	0.114598373	0.366232906	3.745161598	1.80E-04
ENSG00000225334.1	1.06119286	0.059393615	0.028285272	0.090501959	3.742061942	1.83E-04
ENSG00000237307.2	1.726099929	0.545864488	0.259154712	0.832574263	3.731560026	1.90E-04
ENSG00000243234.1	1.270734074	0.239594744	0.113640147	0.365549342	3.728304334	1.93E-04
ENSG00000240618.1	1.189149134	0.173238038	0.082045666	0.26443041	3.723341187	1.97E-04
ENSG00000243642.3	1.14671183	0.136898569	0.064766358	0.20903078	3.719784274	1.99E-04
ENSG00000267590.1	2.000977411	0.693635767	0.327957883	1.05931365	3.717755933	2.01E-04
ENSG00000248332.5	2.104493047	0.744074605	0.351058326	1.137090885	3.710684534	2.07E-04
ENSG00000272088.1	1.915586142	0.650023655	0.305958568	0.994088742	3.702854494	2.13E-04
ENSG00000275207.1	3.51545609	1.257169272	0.591446567	1.922891977	3.701250502	2.15E-04
ENSG00000229700.1	1.386359142	0.326680988	0.153683	0.499678977	3.701100673	2.15E-04
ENSG00000260413.1	3.129994605	1.141031281	0.53581974	1.746242822	3.695204178	2.20E-04
ENSG00000230661.1	1.992563653	0.689422078	0.323369913	1.055474242	3.691393122	2.23E-04
ENSG00000185829.14	1.034193775	0.033622162	0.015646686	0.051597638	3.666007294	2.46E-04
ENSG00000214264.4	1.550108634	0.438325015	0.203951732	0.672698298	3.665525496	2.47E-04
ENSG00000275882.1	1.3392171	0.29208519	0.135251937	0.448918442	3.650223685	2.62E-04
ENSG00000276668.1	1.321316293	0.278628431	0.128944753	0.42831211	3.64837166	2.64E-04
ENSG00000278054.1	2.188748856	0.783330082	0.36219669	1.204463474	3.645635273	2.67E-04
ENSG00000270149.4	1.184045323	0.168936815	0.078006984	0.259866646	3.64138006	2.71E-04
ENSG00000230146.1	1.693346112	0.526706519	0.242354425	0.811058614	3.630449108	2.83E-04
ENSG00000278301.1	1.579124675	0.45687069	0.210122475	0.703618906	3.629003338	2.85E-04
ENSG00000254331.1	1.688193232	0.523658864	0.240748092	0.806569635	3.627831164	2.86E-04
ENSG00000270723.1	1.481930498	0.393345628	0.180634147	0.606057109	3.624361321	2.90E-04
ENSG00000281555.1	1.164354815	0.152167127	0.069851546	0.234482708	3.623154742	2.91E-04
ENSG00000180259.8	3.252222529	1.179338618	0.539142226	1.819535009	3.610550211	3.06E-04
ENSG00000267632.1	1.039470329	0.038711285	0.017678347	0.059744223	3.607328846	3.09E-04
ENSG00000179141.8	1.154954361	0.144060829	0.065770421	0.222351237	3.606495901	3.10E-04
ENSG00000226330.1	1.200634034	0.182849779	0.083339438	0.28236012	3.60142451	3.16E-04
ENSG00000279982.1	1.090659461	0.086782523	0.039460975	0.134104071	3.594358735	3.25E-04
ENSG00000250816.1	1.746346201	0.55752572	0.253175777	0.861875663	3.590374687	3.30E-04
ENSG00000280183.1	1.845608637	0.612809108	0.278182068	0.947436148	3.589320756	3.32E-04
ENSG00000236475.1	2.06266699	0.723999801	0.328560366	1.119439235	3.588447206	3.33E-04
ENSG00000200156.1	2.405045699	0.877568905	0.398027055	1.357110756	3.586764003	3.35E-04
ENSG00000281466.1	4.18588678	1.431718576	0.649208391	2.214228762	3.586045137	3.36E-04
ENSG00000259476.1	1.202957826	0.184783379	0.083764246	0.285802512	3.585150243	3.37E-04
ENSG00000207258.1	1.435543559	0.361543564	0.163851036	0.559236092	3.584416528	3.38E-04
ENSG00000230772.1	1.053915823	0.052512583	0.023778185	0.08124698	3.581866335	3.41E-04
ENSG00000225522.2	2.745311804	1.009894658	0.457200137	1.562589179	3.581286016	3.42E-04
ENSG00000224153.2	1.051074807	0.049813266	0.022517398	0.077109135	3.576812658	3.48E-04
ENSG00000238198.1	1.031213955	0.030736705	0.013878758	0.047594653	3.573557004	3.52E-04
ENSG00000279985.1	4.455389078	1.494114392	0.674641181	2.313587603	3.573527919	3.52E-04
ENSG00000273045.4	1.07823667	0.075326994	0.033999214	0.116654774	3.57237181	3.54E-04
ENSG00000224066.1	1.114917423	0.108780342	0.049047448	0.168513236	3.56931563	3.58E-04
ENSG00000207523.1	1.128610732	0.120987436	0.054394037	0.187580834	3.560878732	3.70E-04
ENSG00000243005.3	5.399986943	1.686396536	0.758016249	2.614776823	3.560261371	3.70E-04
ENSG00000223249.1	1.189439005	0.173481772	0.077940913	0.269022631	3.558875523	3.72E-04
ENSG00000232987.1	4.441811265	1.491062236	0.669812984	2.312311487	3.558515609	3.73E-04
ENSG00000215065.3	1.795127134	0.585075846	0.262706498	0.907445194	3.557185552	3.75E-04
ENSG00000178458.5	1.199174742	0.181633605	0.081506319	0.281760891	3.55542769	3.77E-04
ENSG00000243433.1	1.130717116	0.122852047	0.055110186	0.190593908	3.554457809	3.79E-04
ENSG00000185031.6	1.432507127	0.359426145	0.161178584	0.557673706	3.553447494	3.80E-04
ENSG00000166959.6	1.181592859	0.166863409	0.074745044	0.258981774	3.550283062	3.85E-04
ENSG00000271817.2	1.219832738	0.19871375	0.089005507	0.308421992	3.550068664	3.85E-04
ENSG00000272254.1	1.241850385	0.216602513	0.097012344	0.336192682	3.549899864	3.85E-04
ENSG00000280727.1	1.203044155	0.184855141	0.082791276	0.286919005	3.549830496	3.85E-04
ENSG00000237775.1	2.14804439	0.764557842	0.342419228	1.186696456	3.549795694	3.86E-04
ENSG00000222585.1	1.944719796	0.665117903	0.297749487	1.032486319	3.548500846	3.87E-04
ENSG00000249175.1	2.266768013	0.818355034	0.366133809	1.270576259	3.546818028	3.90E-04
ENSG00000253114.2	8.150677056	2.098100998	0.938540034	3.257661963	3.546344278	3.91E-04
ENSG00000207129.1	1.245347786	0.219414837	0.09783552	0.340994153	3.537157388	4.04E-04
ENSG00000272248.1	1.176636776	0.162660179	0.072482789	0.252837569	3.535343978	4.07E-04
ENSG00000228294.5	1.446011097	0.368808798	0.164064276	0.57355332	3.530506963	4.15E-04
ENSG00000251783.1	7.776330136	2.051084522	0.911851616	3.190317428	3.528735671	4.18E-04
ENSG00000271557.1	2.257472808	0.814245961	0.361986905	1.266505018	3.528713765	4.18E-04
ENSG00000237745.1	2.496619637	0.914937672	0.40657721	1.423298133	3.527506602	4.19E-04
ENSG00000224895.1	6.891379301	1.930271254	0.856935253	3.003607255	3.52476963	4.24E-04
ENSG00000251896.1	3.147684642	1.146667148	0.507670619	1.785663678	3.517118183	4.36E-04
ENSG00000274765.1	1.174050528	0.16045976	0.071021361	0.249898158	3.516334776	4.38E-04
ENSG00000212452.1	1.349600835	0.299808871	0.132557884	0.467059859	3.513369934	4.42E-04
ENSG00000259854.1	3.025645423	1.107124432	0.4879957	1.726253164	3.504802636	4.57E-04
ENSG00000201595.1	2.974608637	1.09011248	0.479945195	1.700279765	3.501631851	4.62E-04
ENSG00000277128.1	1.062874254	0.060976799	0.026813119	0.095140479	3.498227632	4.68E-04
ENSG00000258001.1	1.10423077	0.099148957	0.043537482	0.154760432	3.494393625	4.75E-04
ENSG00000254757.1	2.202703781	0.789685597	0.346447292	1.232923902	3.491925929	4.80E-04
ENSG00000251706.1	2.871592787	1.054866854	0.462784606	1.646949101	3.491915272	4.80E-04
ENSG00000202360.1	2.359710823	0.858539079	0.375977692	1.341100465	3.487029259	4.88E-04
ENSG00000215893.3	1.701105164	0.531278136	0.232649511	0.829906761	3.486892833	4.89E-04
ENSG00000261315.2	2.083327277	0.733966268	0.321308565	1.146623971	3.486055005	4.90E-04
ENSG00000271723.4	1.051957689	0.050652893	0.022173095	0.079132691	3.485904179	4.90E-04
ENSG00000225407.3	1.218228842	0.197398035	0.086148637	0.308647433	3.477709057	5.06E-04
ENSG00000225849.1	1.043453669	0.042536047	0.018554234	0.06651786	3.476347715	5.08E-04
ENSG00000224536.1	1.056240282	0.054715699	0.023845698	0.0855857	3.473948662	5.13E-04
ENSG00000250433.1	1.280358156	0.247139848	0.107657728	0.386621968	3.472740454	5.15E-04
ENSG00000214102.6	1.198892582	0.181398282	0.078977712	0.283818853	3.471315363	5.18E-04
ENSG00000212413.1	5.75176488	1.749506743	0.761617164	2.737396323	3.471005545	5.19E-04
ENSG00000279421.1	1.688092105	0.523598959	0.22789574	0.819302179	3.470490124	5.20E-04
ENSG00000256193.4	2.032336199	0.709185968	0.308366733	1.110005204	3.467844938	5.25E-04
ENSG00000231173.1	1.105900945	0.100660337	0.043765034	0.15755564	3.4676085	5.25E-04
ENSG00000217783.2	1.54146486	0.432733172	0.187892388	0.677573955	3.464052923	5.32E-04
ENSG00000269931.1	4.016783272	1.390481401	0.603693156	2.177269647	3.463820772	5.33E-04
ENSG00000237194.1	1.550529575	0.438596534	0.190051368	0.6871417	3.458660748	5.43E-04
ENSG00000251448.1	1.372325311	0.316506608	0.137087601	0.495925616	3.457501874	5.45E-04
ENSG00000242675.1	2.31976473	0.841465771	0.364398285	1.318533257	3.457042568	5.46E-04
ENSG00000267742.1	2.149183366	0.76508794	0.331184443	1.198991437	3.455940823	5.48E-04
ENSG00000267340.1	1.1914722	0.175189685	0.075617577	0.274761793	3.448410197	5.64E-04
ENSG00000258672.1	1.98681354	0.686532119	0.296001237	1.077063001	3.445510433	5.70E-04
ENSG00000218180.2	1.565811923	0.44840449	0.193290274	0.703518706	3.44495365	5.71E-04
ENSG00000240292.1	1.097781036	0.093290902	0.040205013	0.146376791	3.444358053	5.72E-04
ENSG00000259659.1	1.168717912	0.155907347	0.067187964	0.244626729	3.44426183	5.73E-04
ENSG00000244327.1	1.294397594	0.258045409	0.111138253	0.404952565	3.442716616	5.76E-04
ENSG00000225893.1	3.6933946	1.306545981	0.562699405	2.050392557	3.442622647	5.76E-04
ENSG00000214812.3	2.514749316	0.922173123	0.396907986	1.44743826	3.440978624	5.80E-04
ENSG00000224340.1	4.093532642	1.409408324	0.606179718	2.21263693	3.439107538	5.84E-04
ENSG00000279380.1	1.898057823	0.640831165	0.275259781	1.006402549	3.435733918	5.91E-04
ENSG00000269091.4	1.32361211	0.280364446	0.120360758	0.440368134	3.43432219	5.94E-04
ENSG00000196408.10	3.033788696	1.109812233	0.47636246	1.743262007	3.433882365	5.95E-04
ENSG00000168412.6	1.104777388	0.099643856	0.042674196	0.156613516	3.428111917	6.08E-04
ENSG00000260511.1	2.096355385	0.740200306	0.316683744	1.163716868	3.425523513	6.14E-04
ENSG00000252034.1	1.783198281	0.578408539	0.247427195	0.909389883	3.425147443	6.14E-04
ENSG00000206140.8	1.086858334	0.083291272	0.035581132	0.131001412	3.421660356	6.22E-04
ENSG00000278685.3	1.188962738	0.173081278	0.073876096	0.272286461	3.419509588	6.27E-04
ENSG00000249098.1	2.069733232	0.727419726	0.310204721	1.14463473	3.417222414	6.33E-04
ENSG00000240457.3	6.740671574	1.90815956	0.813648055	3.002671065	3.416980083	6.33E-04
ENSG00000277764.1	1.392405524	0.331032844	0.14113673	0.520928958	3.416670512	6.34E-04
ENSG00000236577.1	1.160378256	0.148746034	0.063307347	0.234184722	3.4122349	6.44E-04
ENSG00000253223.1	1.123186582	0.116169808	0.049374861	0.182964755	3.408770418	6.53E-04
ENSG00000272379.1	1.665446275	0.510093121	0.21631807	0.803868171	3.403162192	6.66E-04
ENSG00000241577.1	1.73392897	0.550389915	0.233311378	0.867468451	3.402136336	6.69E-04
ENSG00000260530.1	1.79313656	0.583966355	0.247473328	0.920459381	3.401416768	6.70E-04
ENSG00000265530.1	4.448233276	1.492507001	0.630285553	2.354728448	3.392701466	6.92E-04
ENSG00000222937.1	1.083168971	0.079890977	0.03371543	0.126066523	3.39104676	6.96E-04
ENSG00000263596.1	6.330016173	1.845302791	0.778292592	2.91231299	3.389589915	7.00E-04
ENSG00000267788.1	2.55478142	0.93796667	0.395452645	1.480480696	3.388632932	7.02E-04
ENSG00000241975.1	1.105936098	0.100692124	0.042393664	0.158990584	3.385216977	7.11E-04
ENSG00000249345.5	1.094013318	0.089852878	0.037782679	0.141923077	3.382134271	7.19E-04
ENSG00000262732.1	1.106462511	0.101167999	0.042463563	0.159872436	3.377694187	7.31E-04
ENSG00000225761.1	1.412512722	0.345370191	0.144718794	0.546021588	3.373577983	7.42E-04
ENSG00000215283.3	1.063264495	0.061343888	0.025698369	0.096989407	3.372985252	7.44E-04
ENSG00000172367.14	1.21219006	0.19242869	0.080504322	0.304353059	3.369715702	7.52E-04
ENSG00000237672.1	1.145830829	0.136129989	0.056924349	0.215335628	3.368571696	7.56E-04
ENSG00000203878.10	1.310835959	0.270665071	0.113140731	0.42818941	3.367694115	7.58E-04
ENSG00000228016.1	1.122856459	0.115875849	0.048430877	0.18332082	3.367374705	7.59E-04
ENSG00000256987.1	1.929889057	0.657462518	0.274305104	1.040619932	3.36311607	7.71E-04
ENSG00000277962.1	6.197995653	1.824225958	0.760860396	2.88759152	3.362359386	7.73E-04
ENSG00000274487.1	1.034374488	0.033796884	0.014094487	0.053499282	3.362061706	7.74E-04
ENSG00000261780.2	5.752776554	1.749682617	0.729082142	2.770283093	3.360095352	7.79E-04
ENSG00000253852.1	1.491962364	0.400092276	0.166607634	0.633576919	3.358535463	7.84E-04
ENSG00000232814.2	1.071888159	0.069421728	0.028908405	0.10993505	3.358502291	7.84E-04
ENSG00000272485.1	1.27332765	0.24163367	0.100548461	0.38271888	3.356789081	7.89E-04
ENSG00000273252.1	1.948793801	0.667210618	0.277479934	1.056941301	3.355416536	7.92E-04
ENSG00000258489.3	1.176848467	0.162840075	0.067678566	0.258001585	3.353884196	7.97E-04
ENSG00000280291.1	2.31738433	0.840439106	0.349105221	1.33177299	3.352568243	8.01E-04
ENSG00000260075.1	1.097262119	0.092818094	0.038510629	0.147125559	3.349817952	8.09E-04
ENSG00000279748.1	1.074293595	0.071663325	0.029700224	0.113626427	3.347167653	8.16E-04
ENSG00000227176.1	1.216025695	0.195587914	0.081056396	0.310119432	3.347072273	8.17E-04
ENSG00000243353.1	2.43254235	0.888936945	0.368204924	1.409668966	3.345836871	8.20E-04
ENSG00000227006.1	1.152901855	0.142282116	0.058920927	0.225643305	3.345295644	8.22E-04
ENSG00000230325.1	1.094019574	0.089858596	0.037181651	0.142535541	3.34339079	8.28E-04
ENSG00000252269.1	2.413352324	0.881016787	0.364285445	1.397748128	3.341700094	8.33E-04
ENSG00000131233.9	1.319584164	0.27731666	0.114656652	0.439976667	3.34151383	8.33E-04
ENSG00000184945.12	1.085046305	0.081622663	0.033745546	0.129499781	3.341418356	8.34E-04
ENSG00000265791.1	1.086283118	0.082761885	0.034208703	0.131315068	3.34087915	8.35E-04
ENSG00000213090.2	1.141785508	0.132593272	0.054801686	0.210384859	3.34069596	8.36E-04
ENSG00000232105.1	7.475504577	2.011631619	0.829948984	3.193314253	3.336535046	8.48E-04
ENSG00000188394.6	1.198898885	0.18140354	0.074828483	0.287978597	3.336093978	8.50E-04
ENSG00000269983.1	1.52138891	0.419623674	0.172986278	0.66626107	3.334641471	8.54E-04
ENSG00000231296.1	1.934365014	0.659779114	0.271783156	1.047775073	3.332878276	8.60E-04
ENSG00000248673.1	1.618695203	0.481620394	0.198100429	0.76514036	3.329425582	8.70E-04
ENSG00000199121.3	1.577185429	0.455641884	0.187357124	0.723926645	3.328708203	8.72E-04
ENSG00000255421.1	1.239387118	0.214616997	0.088241053	0.340992942	3.328494087	8.73E-04
ENSG00000277348.1	3.704358949	1.309510221	0.536760393	2.082260049	3.321376177	8.96E-04
ENSG00000248979.2	1.658150303	0.505702706	0.207062183	0.804343229	3.318903547	9.04E-04
ENSG00000263214.1	1.034294527	0.033719578	0.013805126	0.05363403	3.318653153	9.05E-04
ENSG00000223923.1	1.065714934	0.063645873	0.026038376	0.10125337	3.31698807	9.10E-04
ENSG00000130182.6	1.207386833	0.188458382	0.077010031	0.299906732	3.314285398	9.19E-04
ENSG00000200737.1	1.291612761	0.25589164	0.104508152	0.407275128	3.31303238	9.23E-04
ENSG00000231032.1	4.125746862	1.417247061	0.578667629	2.255826493	3.312450902	9.25E-04
ENSG00000279188.1	1.838463115	0.608929959	0.248227372	0.969632546	3.308766923	9.37E-04
ENSG00000109163.6	1.137465308	0.128802373	0.052388156	0.20521659	3.303678588	9.54E-04
ENSG00000264284.1	1.913760049	0.649069919	0.263904982	1.034234855	3.302880257	9.57E-04
ENSG00000232687.1	1.566611159	0.448914789	0.18250546	0.715324118	3.302650185	9.58E-04
ENSG00000221487.1	1.54787661	0.436884063	0.177398254	0.696369871	3.299899265	9.67E-04
ENSG00000265942.2	4.923419218	1.594003252	0.647206132	2.540800372	3.299744897	9.68E-04
ENSG00000117400.13	1.050551902	0.049315647	0.020020651	0.078610644	3.299433467	9.69E-04
ENSG00000220256.3	2.736293193	1.006604155	0.408503543	1.604704768	3.298622086	9.72E-04
ENSG00000276735.1	1.559089659	0.444102099	0.180225412	0.707978786	3.298601821	9.72E-04
ENSG00000221211.1	1.375341657	0.318702178	0.129082318	0.508322038	3.294194976	9.87E-04
ENSG00000237137.1	1.233166928	0.209585599	0.084845711	0.334325486	3.293094395	9.91E-04
ENSG00000238268.2	1.204431617	0.186007769	0.075225639	0.296789898	3.290860451	9.99E-04
ENSG00000253406.1	1.237570682	0.213150331	0.086141336	0.340159325	3.289270757	0.001004473
ENSG00000243103.3	1.33951737	0.292309378	0.117962033	0.466656722	3.286060099	0.001015993
ENSG00000233936.1	1.210355949	0.190914489	0.076998674	0.304830305	3.284754813	0.001020712
ENSG00000234601.1	6.564174121	1.8816267	0.757881066	3.005372333	3.281810805	0.001031428
ENSG00000265487.1	1.356197028	0.30468448	0.122696593	0.486672366	3.281375575	0.001033021
ENSG00000269288.1	1.325996122	0.282163967	0.113619526	0.450708409	3.28121894	0.001033595
ENSG00000226407.1	4.057330819	1.400525324	0.563681137	2.23736951	3.280155659	0.001037498
ENSG00000203811.1	1.265154311	0.2351941	0.094614138	0.375774062	3.27907306	0.001041487
ENSG00000213440.2	1.803044818	0.589476802	0.237108745	0.941844858	3.278825307	0.001042401
ENSG00000242866.8	1.057202304	0.055626083	0.022368915	0.088883251	3.278244243	0.00104455
ENSG00000265010.1	1.257675547	0.229265213	0.09218722	0.366343206	3.278072224	0.001045186
ENSG00000271075.1	1.114081242	0.108030067	0.043431323	0.172628811	3.277695951	0.001046581
ENSG00000185674.8	1.122045562	0.115153414	0.04625605	0.184050778	3.27583713	0.001053493
ENSG00000261599.4	1.187116526	0.171527279	0.06878344	0.274271118	3.272091969	0.001067548
ENSG00000264435.1	5.696338975	1.739823683	0.69757003	2.782077337	3.271748435	0.001068846
ENSG00000210176.1	1.805061944	0.590594909	0.236692907	0.944496911	3.270805886	0.001072415
ENSG00000257647.1	1.062274984	0.060412819	0.024195695	0.096629944	3.269363653	0.001077897
ENSG00000253092.1	1.4850665	0.395459553	0.158267284	0.632651821	3.267756088	0.001084037
ENSG00000243849.1	3.007930199	1.101252201	0.440362406	1.762141996	3.265922198	0.001091082
ENSG00000263033.2	1.055729544	0.054232039	0.021684541	0.086779538	3.265776148	0.001091645
ENSG00000240163.1	1.545027569	0.435041754	0.173798531	0.696284978	3.263878611	0.001098982
ENSG00000106686.15	1.035009179	0.034410295	0.013732293	0.055088297	3.261579103	0.001107935
ENSG00000252860.1	3.703633839	1.309314456	0.522406033	2.09622288	3.261128109	0.001109699
ENSG00000279568.1	1.304595563	0.265893079	0.106054722	0.425731437	3.260424265	0.001112457
ENSG00000227803.2	1.431411532	0.358661042	0.143032769	0.574289316	3.260067501	0.001113857
ENSG00000259585.2	1.554959558	0.441449538	0.176034111	0.706864965	3.259890376	0.001114553
ENSG00000171815.5	1.083718299	0.080397997	0.032005722	0.128790272	3.256246549	0.001128957
ENSG00000234065.2	1.155809968	0.144801369	0.057625042	0.231977696	3.255533663	0.001131795
ENSG00000281433.1	1.098406529	0.093860519	0.037310548	0.150410491	3.253109272	0.001141496
ENSG00000207563.1	2.465533071	0.90240804	0.358223183	1.446592897	3.250158905	0.001153405
ENSG00000249633.1	1.629918813	0.488530205	0.193795612	0.783264799	3.248690959	0.001159374
ENSG00000184669.7	1.058294377	0.056658534	0.022465378	0.090851691	3.247687471	0.00116347
ENSG00000236677.1	2.587845917	0.950825837	0.376992092	1.524659582	3.247603358	0.001163814
ENSG00000269376.1	1.206965632	0.188109467	0.07447749	0.301741445	3.24457772	0.001176249
ENSG00000254974.1	1.186728111	0.171200034	0.067749553	0.274650515	3.243541227	0.001180537
ENSG00000254694.1	1.143835752	0.13438731	0.053170106	0.215604513	3.243084909	0.00118243
ENSG00000251187.4	1.379165828	0.321478844	0.127153825	0.515803862	3.242438676	0.001185115
ENSG00000270947.1	1.564259064	0.447412271	0.176780167	0.718044375	3.240236186	0.001194307
ENSG00000225043.1	1.183197185	0.168220253	0.06642193	0.270018577	3.238812062	0.001200286
ENSG00000251000.1	1.04233629	0.041464626	0.016351019	0.066578234	3.236061315	0.001211913
ENSG00000255423.1	1.03757369	0.036884997	0.014537384	0.059232611	3.234943528	0.001216668
ENSG00000114547.8	1.04137394	0.040540938	0.015965992	0.065115883	3.233324647	0.001223584
ENSG00000077498.8	1.13397002	0.125724767	0.049484952	0.201964583	3.232117168	0.001228767
ENSG00000228204.2	1.126577006	0.119183837	0.046838268	0.191529406	3.228892	0.001242708
ENSG00000250698.1	3.15161319	1.147914446	0.450755589	1.845073302	3.22719987	0.001250081
ENSG00000225400.1	1.04313248	0.042228186	0.016552468	0.067903904	3.223501835	0.001266335
ENSG00000164411.9	1.598161567	0.468853948	0.183643	0.754064896	3.221955039	0.001273191
ENSG00000230280.2	1.176939522	0.162917444	0.063766216	0.262068673	3.220457558	0.001279861
ENSG00000242829.1	1.404327746	0.339558716	0.132688138	0.546429294	3.217097664	0.001294945
ENSG00000275025.1	1.101389212	0.096572303	0.037727617	0.155416989	3.21657311	0.001297315
ENSG00000271384.1	1.265991219	0.235855387	0.09209823	0.379612545	3.215617737	0.001301641
ENSG00000237212.1	1.073447688	0.070875606	0.027672407	0.114078806	3.215355269	0.001302832
ENSG00000261095.1	1.055163581	0.053695808	0.02095948	0.086432137	3.214833626	0.001305201
ENSG00000235272.1	1.09122212	0.087298279	0.034071415	0.140525143	3.214570052	0.0013064
ENSG00000279570.1	1.755210823	0.562588977	0.219434758	0.905743196	3.213290324	0.001312236
ENSG00000226443.3	1.070767725	0.068375891	0.02666911	0.110082673	3.213249238	0.001312423
ENSG00000230096.1	1.264624654	0.234775362	0.091564706	0.377986019	3.213107634	0.001313071
ENSG00000267339.4	1.032330426	0.031818796	0.012403987	0.051233604	3.212171425	0.001317357
ENSG00000250282.1	1.157455267	0.14622386	0.057000279	0.23544744	3.21208246	0.001317765
ENSG00000231217.1	1.523150939	0.420781176	0.163976599	0.677585753	3.21145347	0.001320654
ENSG00000268560.1	1.09720175	0.092763075	0.03614868	0.149377471	3.211414441	0.001320833
ENSG00000259246.3	1.341351251	0.293677502	0.114276159	0.473078845	3.208433776	0.0013346
ENSG00000251299.1	2.640568528	0.970994246	0.377177975	1.564810517	3.2048865	0.001351157
ENSG00000263326.1	1.061971681	0.060127257	0.02334921	0.096905304	3.204282639	0.001353995
ENSG00000260671.2	1.281193213	0.247791841	0.095928381	0.399655301	3.198024626	0.001383725
ENSG00000264721.1	7.983775787	2.077411456	0.804143832	3.350679079	3.197797195	0.001384816
ENSG00000237916.1	1.16088512	0.149182749	0.057735432	0.240630065	3.197390879	0.001386769
ENSG00000258524.1	1.251211983	0.224112668	0.086524724	0.361700611	3.192523601	0.001410354
ENSG00000259668.4	1.027918471	0.027535856	0.010623825	0.044447887	3.19117707	0.001416944
ENSG00000258951.1	1.3364526	0.29001879	0.111849669	0.468187912	3.190375405	0.001420881
ENSG00000256973.1	1.04158772	0.040746202	0.015707613	0.065784791	3.189520349	0.001425091
ENSG00000213107.2	1.233582378	0.209922439	0.080880898	0.33896398	3.188433868	0.001430457
ENSG00000253313.4	1.114677428	0.108565061	0.041796838	0.175333283	3.186899404	0.001438068
ENSG00000200816.1	3.259434686	1.181553771	0.454471681	1.908635861	3.18506379	0.001447221
ENSG00000254397.1	1.293992521	0.257732417	0.099111409	0.416353424	3.184611306	0.001449486
ENSG00000226409.1	1.079141015	0.076165369	0.02927991	0.123050827	3.183959016	0.001452756
ENSG00000238034.1	1.302595168	0.264358558	0.101583196	0.427133919	3.18311843	0.00145698
ENSG00000242993.1	1.611630493	0.477246395	0.183132266	0.771360524	3.180349581	0.001470975
ENSG00000261868.1	1.552552989	0.439900666	0.168720814	0.711080517	3.179400892	0.001475798
ENSG00000268520.1	1.282808396	0.249051734	0.095467521	0.402635946	3.178272172	0.001481556
ENSG00000201458.1	3.914503808	1.36468858	0.522633598	2.206743563	3.176443964	0.001490926
ENSG00000257065.1	1.198424069	0.181007418	0.06931368	0.292701156	3.176257032	0.001491887
ENSG00000259364.1	1.690367938	0.52494622	0.200846805	0.849045635	3.174568163	0.001500596
ENSG00000232756.1	2.612236481	0.960206744	0.367168601	1.553244886	3.173439446	0.001506443
ENSG00000252305.1	7.093329157	1.959154787	0.748943799	3.169365775	3.172895354	0.001509269
ENSG00000225683.4	1.316902458	0.275282356	0.105175806	0.445388906	3.171797342	0.001514987
ENSG00000212460.1	4.571027099	1.519737928	0.58063523	2.458840625	3.171784738	0.001515053
ENSG00000279903.1	1.400003734	0.336474904	0.12851515	0.544434657	3.171184245	0.001518188
ENSG00000278012.1	1.291623766	0.25590016	0.097735908	0.414064413	3.171102759	0.001518614
ENSG00000279142.1	1.149988975	0.139752356	0.053365865	0.226138847	3.170745571	0.001520483
ENSG00000226239.1	1.058857439	0.057190439	0.021825988	0.09255489	3.16960105	0.001526484
ENSG00000199570.1	6.629799049	1.891574494	0.721703501	3.061445488	3.169082662	0.001529209
ENSG00000267790.1	1.45595807	0.375664151	0.14331165	0.608016652	3.168841319	0.001530479
ENSG00000252366.1	2.695376759	0.991537994	0.378065326	1.605010662	3.167832666	0.001535799
ENSG00000235213.1	1.139998902	0.1310273	0.049935405	0.212119195	3.166886016	0.001540807
ENSG00000222335.1	2.777340507	1.021493818	0.388658007	1.654329628	3.16368173	0.001557871
ENSG00000214659.4	1.054390261	0.052962648	0.020142368	0.085782928	3.16282744	0.001562449
ENSG00000233425.1	2.976193549	1.090645151	0.414627969	1.766662333	3.162087109	0.001566427
ENSG00000279849.1	4.278344571	1.453566152	0.55255452	2.354577784	3.161931773	0.001567263
ENSG00000201104.1	4.843534118	1.577644644	0.599633475	2.555655813	3.161647616	0.001568793
ENSG00000213413.2	1.099078867	0.094472435	0.035899591	0.15304528	3.16123575	0.001571013
ENSG00000210184.1	1.45924536	0.377919426	0.14359674	0.612242111	3.161061688	0.001571952
ENSG00000238508.1	2.272087578	0.820699047	0.311832764	1.32956533	3.161028011	0.001572134
ENSG00000174038.11	1.280176009	0.246997576	0.093845108	0.400150043	3.160943859	0.001572588
ENSG00000227541.1	2.028045695	0.707072618	0.268607119	1.145538116	3.160652025	0.001574164
ENSG00000232057.1	1.076730454	0.073929092	0.028080078	0.119778106	3.160337493	0.001575865
ENSG00000263847.1	1.114079471	0.108028477	0.040982525	0.17507443	3.158012056	0.00158849
ENSG00000264201.1	1.416883535	0.348459766	0.132194308	0.564725224	3.158010524	0.001588498
ENSG00000278679.1	2.416742643	0.882420618	0.334693424	1.430147813	3.157616874	0.001590645
ENSG00000234801.3	1.214475774	0.194312522	0.07359472	0.315030323	3.154841606	0.001605853
ENSG00000221214.1	4.572109434	1.519974681	0.575402806	2.464546556	3.153911006	0.001610982
ENSG00000279693.1	1.256813857	0.228579833	0.08644675	0.370712916	3.152033507	0.001621377
ENSG00000180673.9	1.2558053	0.22777704	0.086094306	0.369459774	3.150947063	0.00162742
ENSG00000229044.1	1.378618712	0.321082065	0.121322566	0.520841564	3.150334712	0.001630835
ENSG00000124003.12	1.347830933	0.298496584	0.112724428	0.48426874	3.149247806	0.001636913
ENSG00000268660.1	1.070566038	0.068187516	0.02574807	0.110626962	3.149076797	0.001637871
ENSG00000204655.10	1.230622723	0.20752032	0.078303584	0.336737057	3.147675487	0.001645743
ENSG00000255478.1	1.285908891	0.251465776	0.094831846	0.408099707	3.146597066	0.001651824
ENSG00000184844.6	1.166298461	0.153835025	0.057999624	0.249670425	3.146135006	0.001654436
ENSG00000234044.1	4.632499228	1.533096513	0.577555975	2.48863705	3.144622162	0.001663015
ENSG00000279707.1	2.62695934	0.965827033	0.363535222	1.568118844	3.142971836	0.001672419
ENSG00000265520.1	3.685960177	1.304531055	0.491015498	2.118046613	3.142944054	0.001672578
ENSG00000263916.1	1.115210754	0.109043404	0.041018374	0.177068434	3.141801537	0.001679118
ENSG00000228174.6	1.420397783	0.350936961	0.131973746	0.569900176	3.141275605	0.001682137
ENSG00000237130.1	4.719398523	1.55168136	0.583007181	2.520355539	3.139589809	0.001691845
ENSG00000254833.1	1.304684952	0.265961596	0.099882123	0.432041068	3.138709088	0.001696938
ENSG00000232846.1	3.419220406	1.229412573	0.461326518	1.997498629	3.137154164	0.001705964
ENSG00000279912.1	3.172331103	1.154466681	0.433182523	1.875750839	3.137061991	0.0017065
ENSG00000254984.1	4.854269924	1.579858714	0.592477515	2.567239914	3.136039234	0.001712463
ENSG00000260026.1	2.899538097	1.064551447	0.399203308	1.729899586	3.135925952	0.001713125
ENSG00000260128.5	1.225445969	0.203304834	0.07623536	0.330374309	3.135844817	0.001713599
ENSG00000185940.10	1.297526206	0.260459534	0.097582696	0.423336371	3.13421671	0.001723135
ENSG00000258658.1	1.256926316	0.228669309	0.085583196	0.371755423	3.132264898	0.001734633
ENSG00000253679.1	5.99113072	1.790280162	0.669560692	2.910999633	3.13092146	0.001742588
ENSG00000267765.1	1.253223327	0.225718894	0.084321951	0.367115837	3.128786899	0.001755296
ENSG00000249655.1	1.253590687	0.226011983	0.084390446	0.36763352	3.127881225	0.001760713
ENSG00000205331.5	1.928382372	0.656681502	0.245069891	1.068293113	3.126909101	0.001766545
ENSG00000131951.9	1.152517778	0.141948921	0.052964501	0.230933341	3.126555994	0.001768668
ENSG00000257514.4	1.916209697	0.650349119	0.242499313	1.058198924	3.125319255	0.001776122
ENSG00000272980.3	1.148290143	0.138274003	0.051551254	0.224996753	3.12504005	0.001777809
ENSG00000243431.1	1.064967703	0.062944473	0.023460987	0.10242796	3.124569593	0.001780654
ENSG00000280859.1	1.550969403	0.438880157	0.163511846	0.714248468	3.123777377	0.001785455
ENSG00000270704.3	1.253589773	0.226011254	0.084151463	0.367871046	3.122617859	0.001792503
ENSG00000242457.1	1.204746892	0.186269497	0.069338043	0.303200951	3.122183922	0.001795148
ENSG00000244134.1	1.738872761	0.553237065	0.205847276	0.900626854	3.12134886	0.001800246
ENSG00000261544.1	1.691205832	0.525441785	0.195487902	0.855395667	3.121184587	0.001801251
ENSG00000199790.1	4.763144739	1.56090811	0.580677746	2.541138473	3.121025212	0.001802226
ENSG00000247765.2	1.337597502	0.290875095	0.10818227	0.473567921	3.120564313	0.001805049
ENSG00000250012.1	1.049358891	0.048179398	0.017913181	0.078445615	3.119976483	0.001808655
ENSG00000257763.1	1.307036087	0.267762045	0.099387047	0.436137043	3.116875843	0.001827785
ENSG00000233186.2	4.479842417	1.499587871	0.556354309	2.442821433	3.116023789	0.001833075
ENSG00000275552.1	1.074122456	0.071504008	0.026509782	0.116498234	3.114739245	0.001841076
ENSG00000242797.3	1.100874741	0.096105083	0.035618127	0.156592039	3.114101191	0.001845062
ENSG00000229370.1	5.685432108	1.737907133	0.643830459	2.831983807	3.113342483	0.001849812
ENSG00000205884.2	3.548371499	1.266488766	0.468767254	2.064210277	3.111702932	0.001860116
ENSG00000206069.5	1.335395813	0.289227737	0.10704274	0.471412734	3.111540237	0.001861141
ENSG00000278952.1	1.297924115	0.260766154	0.096433191	0.425099116	3.11010197	0.001870228
ENSG00000228683.1	1.163008652	0.151010313	0.055819633	0.246200992	3.109283136	0.001875419
ENSG00000103200.6	3.564603884	1.271052935	0.469690054	2.072415816	3.10872644	0.001878956
ENSG00000273597.1	1.279184244	0.246222565	0.090877992	0.401567139	3.106560781	0.001892774
ENSG00000259763.1	1.119476355	0.112861036	0.041649297	0.184072774	3.106279522	0.001894575
ENSG00000201217.1	1.263122788	0.233587058	0.0861395	0.381034617	3.1049834	0.001902897
ENSG00000236182.1	1.122575343	0.115625459	0.042630756	0.188620163	3.104632584	0.001905155
ENSG00000220506.2	1.393520059	0.331832963	0.122254477	0.541411448	3.103279676	0.001913887
ENSG00000219395.2	1.093863804	0.089716203	0.033051309	0.146381096	3.103165207	0.001914627
ENSG00000227920.2	1.565648262	0.448299963	0.16511734	0.731482587	3.102774356	0.001917158
ENSG00000255145.2	1.128064853	0.120503646	0.044367288	0.196640003	3.10210278	0.001921512
ENSG00000242068.1	1.059220114	0.057532895	0.021169638	0.093896153	3.100998387	0.001928693
ENSG00000222249.1	2.654070104	0.97609435	0.359157535	1.593031166	3.100981695	0.001928802
ENSG00000253317.1	1.133308432	0.125141171	0.046045436	0.204236906	3.100953387	0.001928987
ENSG00000234997.1	1.282772492	0.249023745	0.091525568	0.406521922	3.098941083	0.001942136
ENSG00000233148.2	1.74248829	0.555314143	0.204060837	0.906567449	3.09860634	0.001944332
ENSG00000278418.1	1.742497714	0.555319552	0.203996018	0.906643085	3.098017122	0.001948202
ENSG00000267385.1	1.066788035	0.064652297	0.023740811	0.105563784	3.097325102	0.001952756
ENSG00000231586.2	3.816170194	1.339247353	0.491462782	2.187031923	3.096159885	0.001960446
ENSG00000250940.1	1.37309071	0.317064191	0.116307905	0.517820478	3.09546668	0.001965034
ENSG00000244381.1	1.614285717	0.478892578	0.1756245	0.782160657	3.094991765	0.001968184
ENSG00000254664.1	1.308952924	0.269227523	0.098728478	0.439726568	3.094892693	0.001968841
ENSG00000271698.1	1.141025089	0.131927059	0.048347297	0.215506821	3.093718829	0.001976647
ENSG00000250781.1	1.589628705	0.46350047	0.169760064	0.757240876	3.092677103	0.001983598
ENSG00000243207.5	1.236606107	0.212370616	0.077772947	0.346968286	3.092466314	0.001985008
ENSG00000260650.1	1.527748379	0.423795004	0.15511451	0.692475498	3.091489565	0.00199155
ENSG00000248773.1	1.219923926	0.198788501	0.072755261	0.32482174	3.091393215	0.001992196
ENSG00000225392.1	1.92542664	0.655147574	0.239732615	1.070562533	3.09104336	0.001994545
ENSG00000147896.3	4.736638205	1.555327645	0.568381565	2.542273724	3.088705889	0.002010303
ENSG00000226102.3	1.066385495	0.064274888	0.023482564	0.105067211	3.088239526	0.002013461
ENSG00000199719.1	1.40655858	0.341145998	0.124605562	0.557686434	3.087801434	0.002016432
ENSG00000201448.1	1.474656831	0.388425306	0.141839607	0.635011005	3.087363191	0.002019407
ENSG00000256721.1	2.809651417	1.033060425	0.377043349	1.689077501	3.086445917	0.002025648
ENSG00000254454.2	1.295077541	0.25857057	0.094349839	0.422791302	3.086023318	0.002028529
ENSG00000207062.1	1.770283529	0.571139719	0.208338942	0.933940496	3.085476524	0.002032263
ENSG00000199094.2	1.129068878	0.121393292	0.044274647	0.198511936	3.08520049	0.00203415
ENSG00000244124.1	1.073585144	0.07100365	0.025885128	0.116122172	3.084422767	0.002039476
ENSG00000251555.1	1.119242038	0.112651704	0.041060689	0.184242719	3.084092093	0.002041744
ENSG00000201239.1	4.049328758	1.398551129	0.50958534	2.287516917	3.083481815	0.002045936
ENSG00000213842.2	1.232338477	0.208913565	0.076102796	0.341724334	3.083056188	0.002048865
ENSG00000215606.4	3.565578353	1.271326272	0.462323927	2.080328616	3.080032737	0.002069778
ENSG00000226987.1	1.708838452	0.535813872	0.194680765	0.876946978	3.078493033	0.002080504
ENSG00000253476.1	1.039327791	0.038574149	0.014015381	0.063132917	3.07849087	0.002080519
ENSG00000275381.1	1.291356352	0.255693102	0.092864408	0.418521796	3.077770004	0.002085558
ENSG00000267353.1	1.553022567	0.440203076	0.159719345	0.720686806	3.076050693	0.002097622
ENSG00000223342.2	1.374209063	0.317878339	0.115172814	0.520583864	3.073572342	0.002115124
ENSG00000251720.1	1.123131792	0.116121026	0.042056659	0.190185393	3.07290858	0.002119834
ENSG00000249798.1	1.233787175	0.210088443	0.076070583	0.344106304	3.072469449	0.002122956
ENSG00000261363.2	1.084224254	0.080864758	0.029265354	0.132464163	3.071586113	0.002129247
ENSG00000177275.3	1.728197716	0.547079083	0.197846794	0.896311371	3.0703212	0.002138287
ENSG00000255239.1	1.923526691	0.65416032	0.23645233	1.071868309	3.069442525	0.002144587
ENSG00000237325.3	4.437620939	1.490118408	0.538569573	2.441667243	3.069289043	0.002145689
ENSG00000215333.3	1.643784957	0.497001483	0.17940458	0.814598386	3.067111165	0.002161385
ENSG00000188162.9	1.079509687	0.076506945	0.027614107	0.125399782	3.066928883	0.002162703
ENSG00000280608.1	1.453331187	0.373858292	0.134870706	0.612845877	3.066053769	0.002169043
ENSG00000259546.1	1.489717172	0.398586284	0.143713342	0.653459227	3.065114544	0.002175866
ENSG00000258317.1	1.059362319	0.057667141	0.0207709	0.094563383	3.063334245	0.002188854
ENSG00000275465.3	1.246038265	0.21996913	0.079226371	0.360711889	3.063259353	0.002189402
ENSG00000278621.1	1.04188991	0.041036285	0.01475619	0.06731638	3.060477503	0.002209844
ENSG00000232936.4	1.304689844	0.265965345	0.095575777	0.436354914	3.059356878	0.002218127
ENSG00000237556.1	5.062262609	1.621813539	0.582189385	2.661437693	3.05754355	0.002231592
ENSG00000261265.1	1.167566624	0.154921774	0.055607124	0.254236424	3.057364633	0.002232925
ENSG00000229167.1	1.131260626	0.123332609	0.044186972	0.202478246	3.054210947	0.002256534
ENSG00000231701.1	2.334607513	0.847843788	0.303575473	1.392112103	3.053169262	0.002264382
ENSG00000252096.1	1.770064311	0.57101588	0.204454091	0.937577668	3.053156642	0.002264477
ENSG00000213204.7	1.049063563	0.047897921	0.017142692	0.078653151	3.052430486	0.002269963
ENSG00000254423.1	2.968947499	1.088207513	0.389383426	1.787031599	3.052052116	0.002272826
ENSG00000275598.1	3.608292417	1.283234646	0.458975093	2.107494198	3.051337023	0.002278247
ENSG00000219102.3	1.116130031	0.109867372	0.039229394	0.18050535	3.048446451	0.002300279
ENSG00000203801.7	1.07398232	0.071373534	0.02545467	0.117292399	3.046450707	0.002315604
ENSG00000234723.1	4.785490558	1.56558854	0.557889094	2.573287985	3.045051941	0.002326401
ENSG00000257803.2	1.080519332	0.077441789	0.027580097	0.127303481	3.044082756	0.002333909
ENSG00000223302.1	3.428229831	1.232044044	0.438694467	2.02539362	3.043755268	0.002336451
ENSG00000215277.7	1.122347029	0.115422054	0.041066503	0.189777606	3.042450314	0.002346606
ENSG00000280382.1	3.045265397	1.113588056	0.396012094	1.831164017	3.041618726	0.002353097
ENSG00000236307.2	1.171702248	0.158457604	0.056337084	0.260578124	3.041222244	0.002356198
ENSG00000254471.1	1.295798477	0.25912709	0.0921172	0.426136979	3.041016104	0.002357812
ENSG00000254428.1	1.046745104	0.045685448	0.016234836	0.07513606	3.040406539	0.00236259
ENSG00000253813.1	1.159755327	0.148209058	0.052652603	0.243765513	3.039924578	0.002366374
ENSG00000237864.1	1.077838472	0.074957621	0.026587118	0.123328124	3.037269179	0.002387322
ENSG00000258933.1	1.242089256	0.216794846	0.076793086	0.356796605	3.035033924	0.002405086
ENSG00000280295.1	1.408198407	0.342311162	0.121246613	0.56337571	3.034939583	0.002405839
ENSG00000265542.4	1.123312122	0.116281573	0.041148713	0.191414432	3.033395728	0.002418183
ENSG00000230841.2	1.408884614	0.342798338	0.121203288	0.564393387	3.031982882	0.00242953
ENSG00000227267.3	4.998848314	1.609207549	0.5688925	2.649522597	3.031763161	0.002431299
ENSG00000278505.3	1.304193472	0.265584821	0.093817108	0.437352534	3.030468733	0.002441745
ENSG00000224441.1	1.200041079	0.182355789	0.064399775	0.300311803	3.030034392	0.002445259
ENSG00000200376.1	1.674530619	0.515532899	0.18201379	0.849052008	3.029589271	0.002448865
ENSG00000201047.1	6.308709357	1.841931116	0.650192966	3.033669267	3.029288479	0.002451305
ENSG00000206168.1	1.193812912	0.177152313	0.062428554	0.291876071	3.026506075	0.002473978
ENSG00000257826.1	1.253273213	0.225758699	0.079542523	0.371974875	3.026196762	0.002476511
ENSG00000183888.4	1.348151895	0.298734688	0.105228091	0.492241284	3.025784339	0.002479891
ENSG00000214832.5	1.116769933	0.11044053	0.038897709	0.181983351	3.025593059	0.00248146
ENSG00000223113.1	2.608443404	0.958753646	0.337346564	1.580160729	3.023980044	0.002494729
ENSG00000260492.2	1.122565883	0.115617032	0.040679366	0.190554698	3.023916159	0.002495256
ENSG00000225612.1	3.315758878	1.19868652	0.421502319	1.975870721	3.022941542	0.002503306
ENSG00000262999.1	1.58839555	0.462724419	0.162617839	0.762830999	3.022003707	0.002511075
ENSG00000280344.1	1.072841904	0.070311112	0.024683422	0.115938802	3.020254739	0.002525622
ENSG00000227509.1	1.076022451	0.073271327	0.025717738	0.120824916	3.019943727	0.002528217
ENSG00000271933.1	1.074922644	0.0722487	0.02534734	0.119150061	3.01920563	0.002534385
ENSG00000205041.1	1.05102279	0.049763776	0.017456468	0.082071083	3.018982834	0.002536249
ENSG00000235449.2	1.136507779	0.127960209	0.044880262	0.211040156	3.018747723	0.002538218
ENSG00000232526.1	3.868150251	1.352776422	0.474235563	2.231317281	3.017950774	0.002544902
ENSG00000272397.1	4.752167263	1.55860078	0.546015073	2.571186487	3.016832425	0.00255431
ENSG00000227359.1	1.079241946	0.076258893	0.026703521	0.125814265	3.016114644	0.002560364
ENSG00000262837.1	2.057883152	0.721677858	0.25269223	1.190663487	3.016004168	0.002561297
ENSG00000251163.1	1.177027979	0.162992599	0.057067491	0.268917708	3.01590086	0.00256217
ENSG00000255191.1	1.105066169	0.099905215	0.034961963	0.164848467	3.015103458	0.002568916
ENSG00000232166.1	3.239395899	1.175386862	0.410847931	1.939925792	3.013209432	0.002585005
ENSG00000224745.1	1.082847949	0.07959456	0.027819072	0.131370049	3.013056489	0.002586308
ENSG00000227788.1	1.137163713	0.128537191	0.04491786	0.212156521	3.012799356	0.0025885
ENSG00000257184.3	1.605202665	0.47325002	0.165059128	0.781440912	3.009670364	0.002615314
ENSG00000229795.2	1.402129452	0.337992118	0.117798094	0.558186142	3.008493906	0.002625461
ENSG00000281664.1	1.732822595	0.549751637	0.191398149	0.908105124	3.00678923	0.002640228
ENSG00000211828.1	5.996433326	1.791164847	0.623259515	2.959070178	3.005910236	0.002647872
ENSG00000274505.1	1.316168497	0.274724862	0.095525979	0.453923744	3.004766695	0.002657846
ENSG00000242441.6	1.133136639	0.124989574	0.043443587	0.206535561	3.004133904	0.002663381
ENSG00000260165.1	7.127669292	1.963984294	0.682600381	3.245368206	3.004047766	0.002664135
ENSG00000273923.1	1.08310681	0.079833587	0.027742093	0.131925082	3.003771681	0.002666554
ENSG00000271911.1	1.063350506	0.061424778	0.021329192	0.101520364	3.00258372	0.002676983
ENSG00000235163.2	5.444559115	1.694616783	0.588111392	2.801122173	3.001691531	0.002684841
ENSG00000238517.1	1.332119891	0.286771576	0.099430269	0.474112883	3.000203044	0.002697997
ENSG00000250237.1	1.122845831	0.115866383	0.040156353	0.191576414	2.999522481	0.002704032
ENSG00000241084.1	1.501739721	0.40662425	0.140867402	0.672381099	2.998864908	0.002709874
ENSG00000273173.4	1.036969925	0.036302926	0.012562568	0.060043285	2.997108435	0.002725537
ENSG00000206790.1	3.405016316	1.225249731	0.423843989	2.026655474	2.996541224	0.002730613
ENSG00000280074.1	1.192441228	0.176002657	0.060804191	0.291201124	2.994474502	0.00274918
ENSG00000228834.1	1.089582154	0.085794278	0.02963065	0.141957906	2.99399632	0.002753493
ENSG00000270523.1	1.638506672	0.493785261	0.170325091	0.817245431	2.992026277	0.002771324
ENSG00000247699.2	2.587739113	0.950784565	0.327723761	1.573845369	2.990885469	0.002781698
ENSG00000226992.1	1.170000727	0.15700437	0.054099038	0.259909702	2.990349529	0.002786584
ENSG00000234647.1	1.406758262	0.341287952	0.11751429	0.565061614	2.989235142	0.002796768
ENSG00000229827.1	1.857869574	0.619430441	0.213190694	1.025670188	2.988534143	0.002803192
ENSG00000249532.3	1.147921912	0.137953275	0.047358042	0.228548507	2.984521839	0.002840219
ENSG00000272508.1	1.445342735	0.368346481	0.126292602	0.610400359	2.982583213	0.002858269
ENSG00000234005.3	1.171074075	0.15792134	0.054115174	0.261727507	2.981712453	0.002866411
ENSG00000226673.1	1.060942055	0.059157245	0.020270755	0.098043735	2.981654265	0.002866956
ENSG00000280321.1	1.063097597	0.061186908	0.020962728	0.101411088	2.981394168	0.002869392
ENSG00000259508.1	2.022991056	0.704577137	0.240635431	1.168518843	2.976550274	0.002915113
ENSG00000230294.4	1.188733537	0.172888485	0.059035025	0.286741946	2.976239842	0.002918065
ENSG00000242999.3	2.047567568	0.716652537	0.244706016	1.188599057	2.976212561	0.002918325
ENSG00000270218.1	2.135871413	0.758874719	0.259023412	1.258726027	2.975619144	0.002923977
ENSG00000254577.1	1.115764084	0.109539448	0.037385603	0.181693292	2.975494578	0.002925165
ENSG00000206995.1	1.681041437	0.519413504	0.177215364	0.861611645	2.974977478	0.002930101
ENSG00000258016.1	1.386423129	0.326727142	0.111421591	0.542032693	2.974254165	0.002937017
ENSG00000260262.1	1.166273245	0.153813405	0.052453427	0.255173382	2.974238361	0.002937168
ENSG00000266206.1	1.908951498	0.646554138	0.220308053	1.072800222	2.97298408	0.002949197
ENSG00000258497.1	3.620007898	1.286476208	0.438191562	2.134760854	2.972406781	0.002954749
ENSG00000255864.4	1.058028926	0.056407673	0.019213024	0.093602323	2.972390133	0.002954909
ENSG00000258710.6	1.102548536	0.097624351	0.033250116	0.161998587	2.97231044	0.002955677
ENSG00000264443.1	8.007651561	2.08039753	0.708222254	3.452572806	2.971562236	0.002962888
ENSG00000236513.1	6.021518652	1.795339495	0.61086132	2.97981767	2.970760311	0.002970635
ENSG00000259318.1	1.109195372	0.103634862	0.035243974	0.17202575	2.969995015	0.002978046
ENSG00000281692.1	1.089301374	0.08553655	0.029079311	0.141993789	2.969478492	0.002983057
ENSG00000233847.1	1.248276904	0.221764124	0.075363792	0.368164455	2.968911959	0.002988562
ENSG00000279019.1	1.044989392	0.044006734	0.014943926	0.073069543	2.96776597	0.002999726
ENSG00000229967.1	1.891904329	0.637583903	0.216308183	1.058859624	2.966326868	0.0030138
ENSG00000188467.9	1.171481818	0.158269459	0.053684267	0.262854651	2.966026382	0.003016746
ENSG00000199047.2	1.084942864	0.081527326	0.027649871	0.13540478	2.96581608	0.00301881
ENSG00000231494.1	1.341259759	0.293609291	0.099552341	0.487666241	2.96543688	0.003022534
ENSG00000234711.1	1.141033182	0.131934152	0.044729404	0.219138901	2.965276439	0.003024111
ENSG00000243518.1	1.456843301	0.376271972	0.127551589	0.624992355	2.965094798	0.003025897
ENSG00000250329.1	1.724307663	0.544825615	0.184664719	0.904986512	2.964893173	0.003027881
ENSG00000230912.1	1.09756477	0.09309388	0.031549842	0.154637918	2.964716934	0.003029616
ENSG00000244063.1	1.086295163	0.082772974	0.028028043	0.137517905	2.96341678	0.003042443
ENSG00000207295.1	2.38492914	0.869169413	0.293995845	1.444342982	2.96178552	0.003058608
ENSG00000267761.3	1.561590537	0.445704877	0.1507153	0.740694453	2.961343643	0.003063
ENSG00000242014.3	5.493468897	1.703559913	0.575603443	2.831516383	2.960146215	0.003074931
ENSG00000267624.1	3.766242748	1.326077886	0.448053624	2.204102148	2.960128791	0.003075105
ENSG00000269814.1	1.358673225	0.306508654	0.103528697	0.509488611	2.959631731	0.00308007
ENSG00000269736.1	1.085391867	0.08194109	0.0276562	0.13622598	2.958495163	0.003091451
ENSG00000248551.1	1.057608439	0.05601017	0.018873805	0.093146534	2.956075955	0.003115804
ENSG00000261663.1	1.0275762	0.027202826	0.009164551	0.045241101	2.955745947	0.003119139
ENSG00000224183.1	1.077203735	0.07436855	0.025053013	0.123684086	2.955654346	0.003120065
ENSG00000276169.1	1.955965217	0.670883789	0.225952657	1.11581492	2.955306948	0.003123581
ENSG00000245864.2	2.235297243	0.804374214	0.270884371	1.337864057	2.955153712	0.003125133
ENSG00000118976.5	1.352875825	0.302232568	0.101766959	0.502698177	2.954945492	0.003127243
ENSG00000187902.10	1.037448813	0.036764635	0.01237162	0.06115765	2.954016117	0.003136676
ENSG00000254630.1	2.764394936	1.016821781	0.342131046	1.691512517	2.953848281	0.003138383
ENSG00000264916.2	2.273264589	0.821216943	0.276076237	1.366357649	2.952550808	0.003151602
ENSG00000250404.1	1.038951042	0.038211591	0.012845233	0.063577948	2.952467317	0.003152454
ENSG00000272942.1	1.245201213	0.219297133	0.073712335	0.364881932	2.952330795	0.003153849
ENSG00000256452.1	1.240509387	0.215522091	0.072393443	0.358650739	2.951299697	0.003164397
ENSG00000270773.1	1.200784265	0.182974897	0.061436439	0.304513356	2.950705599	0.00317049
ENSG00000231440.1	4.73834801	1.555688554	0.522313166	2.589063941	2.950615597	0.003171413
ENSG00000231527.4	1.159051456	0.14760196	0.04949184	0.24571208	2.948671612	0.003191429
ENSG00000231948.2	1.13976779	0.130824549	0.04386516	0.217783938	2.948633926	0.003191818
ENSG00000265181.1	4.608341331	1.527867994	0.511558019	2.544177969	2.946508758	0.003213833
ENSG00000255220.1	2.249108455	0.810533895	0.27129131	1.349776481	2.946015924	0.003218958
ENSG00000252743.1	1.114669191	0.108557671	0.036333651	0.180781692	2.945960697	0.003219533
ENSG00000274824.1	1.130638942	0.122782909	0.041068498	0.204497319	2.945013949	0.003229401
ENSG00000270739.1	1.611334799	0.477062903	0.159366015	0.794759791	2.943139022	0.003249025
ENSG00000249816.5	1.081149825	0.078025127	0.026056245	0.12999401	2.942654007	0.003254119
ENSG00000224821.5	1.089293571	0.085529386	0.028538644	0.142520128	2.941434176	0.003266963
ENSG00000229682.1	3.598141698	1.280417517	0.426946906	2.133888128	2.940431909	0.00327755
ENSG00000140623.12	1.180253964	0.165729639	0.055241609	0.276217669	2.939903301	0.003283147
ENSG00000244630.2	2.542865049	0.933291417	0.31097283	1.555610005	2.939358717	0.003288922
ENSG00000200483.1	2.090320817	0.737317555	0.245133361	1.22950175	2.936128121	0.00332337
ENSG00000262372.1	1.107784566	0.102362135	0.034019097	0.170705172	2.935574789	0.003329303
ENSG00000271848.1	1.062250394	0.060389671	0.020069581	0.100709761	2.935548514	0.003329585
ENSG00000258230.2	1.114173776	0.108113123	0.035929447	0.180296798	2.935536668	0.003329713
ENSG00000257517.1	4.759100741	1.560058731	0.518413952	2.601703509	2.935414251	0.003331027
ENSG00000275956.1	1.187494837	0.171845909	0.057076337	0.286615481	2.934678466	0.003338935
ENSG00000256172.1	1.714735995	0.53925913	0.178975168	0.899543091	2.933598455	0.003350574
ENSG00000230667.5	1.177258777	0.163188665	0.054148151	0.272229179	2.933257513	0.003354256
ENSG00000241532.1	1.136358377	0.127828743	0.042409002	0.213248484	2.933042514	0.003356579
ENSG00000238426.1	6.525679378	1.875745067	0.621266825	3.130223309	2.930615018	0.003382917
ENSG00000267211.1	3.304190739	1.195191584	0.395561915	1.994821253	2.929521689	0.003394841
ENSG00000275707.2	1.393216528	0.331615123	0.109694118	0.553536128	2.928761513	0.003403154
ENSG00000254704.3	1.229165372	0.20633538	0.068209805	0.344460954	2.927842396	0.00341323
ENSG00000237726.1	3.234797532	1.173966339	0.387888919	1.960043759	2.927105759	0.003421325
ENSG00000166947.10	1.063354333	0.061428377	0.020295253	0.102561501	2.927018262	0.003422288
ENSG00000269304.1	1.316322096	0.274841557	0.090792759	0.458890355	2.926830047	0.00342436
ENSG00000254253.1	1.612294949	0.477658598	0.157648361	0.797668835	2.925511566	0.003438904
ENSG00000250295.5	1.034522054	0.033939536	0.011199292	0.05667978	2.925222295	0.003442102
ENSG00000265768.1	1.58704134	0.46187149	0.152315083	0.771427898	2.924350668	0.003451757
ENSG00000206650.1	1.723478773	0.544344791	0.179480281	0.9092093	2.92408869	0.003454663
ENSG00000228118.3	1.166380102	0.153905023	0.050727035	0.257083011	2.923572252	0.003460399
ENSG00000267036.2	1.404006974	0.339330273	0.111755699	0.566904846	2.922449126	0.003472904
ENSG00000207031.1	1.175514846	0.161706218	0.05323869	0.270173746	2.921965394	0.003478302
ENSG00000261161.1	1.123684984	0.116613448	0.038360046	0.194866851	2.92074406	0.003491966
ENSG00000251073.1	1.350521479	0.300490799	0.098830718	0.502150879	2.920514273	0.003494542
ENSG00000269097.1	1.071155961	0.068738403	0.02260423	0.114872576	2.920281977	0.003497148
ENSG00000257043.1	1.079766665	0.076744967	0.025220801	0.128269132	2.919355786	0.003507556
ENSG00000224401.2	1.24939172	0.222656809	0.073093276	0.372220341	2.917819059	0.003524888
ENSG00000254786.1	1.267498347	0.237045152	0.077811478	0.396278827	2.917724299	0.00352596
ENSG00000266938.1	1.629072635	0.488010918	0.160085042	0.815936793	2.916768373	0.003536783
ENSG00000234297.2	1.226631451	0.204271755	0.067003451	0.341540058	2.916662275	0.003537986
ENSG00000271563.1	1.160584568	0.148923816	0.048833289	0.249014344	2.916213203	0.003543083
ENSG00000260889.1	2.712212504	0.997764724	0.327145393	1.668384055	2.916084927	0.00354454
ENSG00000207457.1	1.432039189	0.359099435	0.117670556	0.600528314	2.915235175	0.003554206
ENSG00000279500.1	1.05191301	0.050610421	0.016569353	0.084651489	2.913968572	0.003568658
ENSG00000204818.4	1.156718655	0.145587251	0.047659303	0.243515199	2.913833834	0.003570199
ENSG00000198723.9	1.047644384	0.0465442	0.015232199	0.077856202	2.913418252	0.003574954
ENSG00000269243.1	1.182787608	0.167874032	0.054929134	0.28081893	2.913164398	0.003577862
ENSG00000171487.13	1.444299824	0.367624653	0.120254402	0.614994905	2.912763671	0.003582456
ENSG00000228779.1	1.401228346	0.337349242	0.110134397	0.564564087	2.909987523	0.003614432
ENSG00000267651.1	1.061519739	0.059701597	0.019479106	0.099924089	2.909143029	0.00362421
ENSG00000236510.1	1.293388733	0.257265699	0.083924435	0.430606962	2.908894821	0.003627089
ENSG00000230870.2	1.057238613	0.055660427	0.018156296	0.093164558	2.908811081	0.00362806
ENSG00000279289.1	1.074251095	0.071623763	0.02334985	0.119897675	2.90798876	0.003637614
ENSG00000225092.2	1.532572826	0.426947909	0.139143704	0.714752115	2.907540991	0.003642826
ENSG00000278558.3	1.059645789	0.057934691	0.018849013	0.097020369	2.905153852	0.003670726
ENSG00000229832.1	1.358721605	0.306544261	0.099658248	0.513430274	2.904090527	0.003683216
ENSG00000279595.1	6.765641075	1.911857021	0.621383361	3.20233068	2.903717466	0.003687608
ENSG00000199279.1	4.445654366	1.491927072	0.484732277	2.499121868	2.903235146	0.003693292
ENSG00000161594.6	1.039613167	0.038848689	0.01261843	0.065078948	2.902831876	0.003698051
ENSG00000236056.1	1.073566212	0.070986015	0.023056118	0.118915913	2.902781805	0.003698642
ENSG00000106341.9	1.05570135	0.054205333	0.017605583	0.090805083	2.902765728	0.003698832
ENSG00000186452.9	1.191901875	0.175550246	0.056943201	0.294157291	2.900942003	0.003720427
ENSG00000256249.1	1.503348879	0.407695205	0.132203935	0.683186476	2.900519927	0.003725442
ENSG00000249923.1	1.253821961	0.226196455	0.073335149	0.379057762	2.900255904	0.003728581
ENSG00000273111.4	1.451367123	0.372505955	0.120752863	0.624259048	2.900056753	0.003730951
ENSG00000274024.1	1.160144996	0.148544994	0.048100988	0.248988999	2.898558619	0.003748822
ENSG00000260874.4	1.051491615	0.050209741	0.016248352	0.084171131	2.897681349	0.003759323
ENSG00000249485.1	1.041425384	0.040590336	0.013120216	0.068060456	2.896077497	0.003778591
ENSG00000253630.1	1.611470651	0.47714721	0.154138255	0.800156164	2.895248982	0.003788579
ENSG00000256022.4	4.488540339	1.501527557	0.485033479	2.518021636	2.895186502	0.003789333
ENSG00000230442.4	4.062752145	1.401860612	0.452738652	2.350982573	2.894882244	0.003793008
ENSG00000278075.1	1.08096548	0.077854605	0.025129672	0.130579539	2.894118811	0.003802243
ENSG00000200344.1	1.427434004	0.355878429	0.114818721	0.596938138	2.893510947	0.00380961
ENSG00000261766.1	1.052974925	0.05161942	0.016645046	0.086593795	2.89275236	0.003818823
ENSG00000266210.2	4.480478754	1.499729905	0.483473538	2.515986273	2.892396736	0.003823148
ENSG00000278954.1	1.269475296	0.238603663	0.076853995	0.400353331	2.891224393	0.00383744
ENSG00000279756.1	3.151353795	1.147832137	0.369675788	1.925988485	2.891076649	0.003839245
ENSG00000252294.1	5.219010631	1.65230785	0.531988447	2.772627253	2.890661242	0.003844323
ENSG00000255650.4	1.04398647	0.04304653	0.013859283	0.072233776	2.890633998	0.003844656
ENSG00000274494.1	1.889874171	0.636510251	0.204815033	1.068205469	2.88985635	0.003854179
ENSG00000254089.1	1.990207391	0.68823885	0.22145395	1.15502375	2.889817898	0.00385465
ENSG00000221100.1	2.801808903	1.030265245	0.331168001	1.72936249	2.888414724	0.00387189
ENSG00000263466.1	1.259327462	0.230577818	0.074073796	0.38708184	2.88762047	0.003881679
ENSG00000270837.1	1.611146111	0.476945796	0.153161571	0.80073002	2.887097366	0.003888139
ENSG00000267259.1	1.475653048	0.389100636	0.124841133	0.65336014	2.885887632	0.003903115
ENSG00000229339.1	3.620212244	1.286532655	0.412599249	2.160466061	2.885297268	0.003910442
ENSG00000107187.14	1.173245814	0.159774108	0.0511806	0.268367616	2.88370368	0.003930284
ENSG00000279390.1	1.219383678	0.198345549	0.063447188	0.33324391	2.881800266	0.003954103
ENSG00000268531.3	1.133161642	0.125011639	0.039983074	0.210040203	2.881599983	0.003956617
ENSG00000249258.2	1.124131363	0.117010615	0.03742399	0.19659724	2.88159714	0.003956653
ENSG00000228886.1	1.580781872	0.457919581	0.146428036	0.769411126	2.881317006	0.003960171
ENSG00000236754.4	1.05044623	0.049215055	0.015735799	0.08269431	2.881179211	0.003961903
ENSG00000279459.1	1.072665233	0.070146423	0.022414158	0.117878689	2.880325545	0.003972647
ENSG00000237990.3	1.321376255	0.278673811	0.089012275	0.468335346	2.879817626	0.003979053
ENSG00000232303.2	1.124468291	0.117310294	0.037464449	0.197156139	2.879598211	0.003981823
ENSG00000229880.1	1.591611807	0.464747218	0.148358883	0.781135553	2.879018312	0.003989152
ENSG00000230077.1	1.178862735	0.164550189	0.052503045	0.276597334	2.878363798	0.003997439
ENSG00000183631.4	1.103018085	0.098050136	0.031235546	0.164864726	2.876239082	0.004024448
ENSG00000188383.8	1.146121666	0.136383778	0.043438789	0.229328767	2.87597316	0.00402784
ENSG00000215720.4	2.791033654	1.026412012	0.326769031	1.726054993	2.87536734	0.004035577
ENSG00000264937.1	1.157344624	0.146128264	0.04651361	0.245742917	2.875140587	0.004038476
ENSG00000264607.1	2.889407837	1.06105158	0.337542343	1.784560818	2.874355676	0.004048528
ENSG00000262265.1	2.018683575	0.702445603	0.223423246	1.181467961	2.874120721	0.004051541
ENSG00000207032.1	1.79311394	0.583953739	0.185733142	0.982174337	2.874106226	0.004051727
ENSG00000227770.1	1.162964662	0.150972488	0.047999063	0.253945914	2.873563132	0.0040587
ENSG00000250431.1	1.076217833	0.073452888	0.023328507	0.123577269	2.872155465	0.004076824
ENSG00000267809.1	1.025501033	0.025181305	0.007993667	0.042368944	2.87150855	0.004085177
ENSG00000274944.3	1.193634918	0.177003204	0.056174844	0.297831564	2.871179463	0.004089433
ENSG00000255300.4	1.185086265	0.169815569	0.053873906	0.285757233	2.870688492	0.004095789
ENSG00000178804.6	1.698796803	0.529920237	0.168088396	0.891752079	2.870462076	0.004098724
ENSG00000273011.1	1.902832236	0.643343427	0.204017491	1.082669362	2.870146842	0.004102812
ENSG00000268234.1	2.467656974	0.903269107	0.286242551	1.520295663	2.869203766	0.004115066
ENSG00000162438.10	1.073624802	0.071040589	0.02249704	0.119584138	2.868290397	0.004126965
ENSG00000267141.1	1.35680638	0.305133688	0.096597435	0.513669941	2.867851662	0.004132692
ENSG00000258521.1	1.067509869	0.065328711	0.0206774	0.109980022	2.867596007	0.004136033
ENSG00000223530.1	1.071992561	0.069519123	0.021992349	0.117045898	2.866909855	0.004145011
ENSG00000248401.2	2.255646582	0.813436665	0.257215026	1.369658303	2.866315253	0.004152805
ENSG00000237786.1	1.458715669	0.377556369	0.119366587	0.635746152	2.866096714	0.004155673
ENSG00000221400.2	2.232085379	0.802936296	0.253846852	1.35202574	2.866065335	0.004156085
ENSG00000228121.1	1.745549542	0.55706943	0.176087184	0.938051676	2.86584488	0.00415898
ENSG00000240698.1	3.241209592	1.175946591	0.371160008	1.980733174	2.863880953	0.004184853
ENSG00000242019.1	4.128778729	1.417981656	0.447418602	2.38854471	2.863485236	0.004190083
ENSG00000252671.1	2.723795197	1.002026201	0.31572348	1.688328921	2.861616611	0.004214864
ENSG00000255119.1	1.149126065	0.13900171	0.043786221	0.2342172	2.861281784	0.004219319
ENSG00000260818.2	1.542482619	0.433393209	0.136416652	0.730369766	2.860276546	0.004232717
ENSG00000242899.1	1.120795058	0.114038307	0.035871841	0.192204772	2.859422796	0.004244127
ENSG00000224629.1	1.424756663	0.354001036	0.111309833	0.59669224	2.858897527	0.004251161
ENSG00000258216.4	1.415311814	0.34734987	0.109169945	0.585529795	2.858314934	0.004258975
ENSG00000264229.1	1.128695323	0.121062384	0.038033054	0.204091714	2.857760168	0.004266427
ENSG00000277916.1	1.083204095	0.079923404	0.025103591	0.134743216	2.857488652	0.004270079
ENSG00000233878.1	1.077140367	0.074309721	0.023326901	0.12529254	2.856734426	0.004280238
ENSG00000274987.1	1.041921304	0.041066417	0.012886467	0.069246367	2.856239939	0.00428691
ENSG00000199390.1	1.555095353	0.441536864	0.138532212	0.744541516	2.856049719	0.00428948
ENSG00000279555.1	1.519700685	0.418513398	0.131247315	0.70577948	2.855440429	0.004297718
ENSG00000206859.1	1.703388881	0.532619726	0.16698647	0.898252983	2.85508898	0.004302477
ENSG00000232075.1	1.059274896	0.057584614	0.018048132	0.097121096	2.854674038	0.004308102
ENSG00000240322.3	1.200967517	0.183127496	0.057388907	0.308866085	2.854519835	0.004310194
ENSG00000257759.2	1.647396174	0.499195965	0.15643892	0.84195301	2.854517881	0.004310221
ENSG00000260417.1	1.582575083	0.45905332	0.14361184	0.7744948	2.852281743	0.004340661
ENSG00000236823.1	1.18323096	0.168248798	0.05263045	0.283867147	2.852156158	0.004342376
ENSG00000140505.6	1.074112435	0.071494678	0.022339999	0.120649358	2.850735595	0.004361822
ENSG00000267128.1	1.036914558	0.036249532	0.011326497	0.061172568	2.850687153	0.004362487
ENSG00000226842.1	1.845646713	0.612829738	0.191277383	1.034382093	2.849288353	0.004381715
ENSG00000228812.6	1.106259904	0.10098487	0.031517518	0.170452221	2.849204757	0.004382866
ENSG00000127366.5	1.042712543	0.041825532	0.013039292	0.070611773	2.847768101	0.004402699
ENSG00000227962.1	1.36893907	0.314036038	0.097876025	0.530196051	2.847424538	0.004407454
ENSG00000186743.2	1.63882148	0.493977374	0.153908191	0.834046557	2.847002639	0.0044133
ENSG00000237833.1	2.155031981	0.767805564	0.239156997	1.296454131	2.846638287	0.004418353
ENSG00000229447.2	1.08173986	0.078570726	0.024466584	0.132674869	2.846284736	0.004423262
ENSG00000207627.1	3.351684318	1.209463001	0.37624312	2.042682882	2.844992032	0.004441253
ENSG00000274248.1	1.0336844	0.033129507	0.010299528	0.055959486	2.844183062	0.004452546
ENSG00000225510.2	1.974150205	0.68013803	0.211293952	1.148982108	2.843260915	0.00446545
ENSG00000222046.2	1.076648077	0.073852582	0.022937768	0.124767397	2.842952551	0.004469772
ENSG00000241961.1	1.257918975	0.229458748	0.071238231	0.387679266	2.842430868	0.004477094
ENSG00000231881.1	1.213009419	0.193104395	0.059921208	0.326287581	2.841782575	0.004486208
ENSG00000214347.6	1.754490134	0.562178293	0.174369286	0.9499873	2.841216129	0.004494184
ENSG00000232743.2	2.076665243	0.730763359	0.226537528	1.234989189	2.840532509	0.004503828
ENSG00000230428.1	2.459802962	0.90008125	0.278912696	1.521249804	2.840013104	0.004511168
ENSG00000273664.1	1.108554212	0.103056655	0.031869291	0.174244019	2.837404286	0.004548198
ENSG00000260624.1	7.810852296	2.055514087	0.635611908	3.475416265	2.837331784	0.004549231
ENSG00000261349.1	1.067452371	0.065274848	0.020172876	0.11037682	2.836602167	0.004559639
ENSG00000262890.1	2.854870576	1.04902651	0.324130586	1.773922433	2.836343965	0.004563327
ENSG00000255991.2	1.501045864	0.406162108	0.12530403	0.687020185	2.834396327	0.004591235
ENSG00000260072.1	2.363098036	0.859973485	0.265133184	1.454813786	2.83356231	0.004603233
ENSG00000230869.1	1.078215072	0.075306962	0.023213532	0.127400393	2.833350251	0.004606288
ENSG00000121314.2	3.6179428	1.285905577	0.396093067	2.175718087	2.832426595	0.004619617
ENSG00000272154.3	1.106473375	0.101177818	0.031153914	0.171201723	2.831959752	0.004626367
ENSG00000278034.1	3.536653185	1.263180852	0.38886804	2.137493664	2.831697012	0.00463017
ENSG00000249237.4	4.410364811	1.48395741	0.456721749	2.51119307	2.831388346	0.004634641
ENSG00000256913.1	1.077517153	0.074659462	0.022956581	0.126362344	2.830207004	0.00465179
ENSG00000255339.5	1.081121928	0.077999324	0.023970705	0.132027944	2.829534938	0.004661571
ENSG00000244691.1	1.467326339	0.383441928	0.117746114	0.649137741	2.828544259	0.004676023
ENSG00000261568.1	1.034223405	0.033650812	0.010327365	0.05697426	2.827814367	0.004686697
ENSG00000274823.1	5.430185532	1.691973301	0.519059841	2.864886762	2.827324303	0.004693877
ENSG00000228487.2	1.079946633	0.076911626	0.023591568	0.130231685	2.827154021	0.004696373
ENSG00000272412.2	6.406033191	1.857240232	0.569310223	3.145170242	2.826336787	0.004708373
ENSG00000259088.1	1.034641613	0.034055099	0.010433033	0.057677166	2.825610857	0.004719056
ENSG00000277245.1	1.092718059	0.088668225	0.027129104	0.150207345	2.824000822	0.004742826
ENSG00000261732.1	1.082738717	0.079493681	0.024312509	0.134674852	2.823512944	0.004750051
ENSG00000253618.1	1.079713487	0.076695717	0.02345019	0.129941243	2.823163808	0.004755227
ENSG00000279536.1	1.075402224	0.072694753	0.022226523	0.123162984	2.823144344	0.004755516
ENSG00000276926.1	1.335152656	0.289045635	0.08827321	0.489818059	2.82169743	0.004777022
ENSG00000164434.10	1.073624654	0.071040451	0.021690323	0.120390579	2.821405577	0.004781371
ENSG00000261294.1	1.483634738	0.394494981	0.120183735	0.668806226	2.818681213	0.004822138
ENSG00000233231.1	1.070199092	0.067844699	0.020668623	0.115020774	2.818656788	0.004822505
ENSG00000231930.1	2.265537296	0.817811948	0.249034692	1.386589204	2.818118951	0.004830591
ENSG00000234438.3	1.093802036	0.089659734	0.027297373	0.152022094	2.817883225	0.004834139
ENSG00000273125.1	1.081680042	0.078515427	0.023882485	0.133148369	2.816751273	0.004851208
ENSG00000262115.1	1.035558843	0.034941226	0.010623997	0.059258455	2.816256082	0.004858692
ENSG00000266307.1	1.179814841	0.165357511	0.050259881	0.280455141	2.815824851	0.004865218
ENSG00000214322.3	1.706752932	0.534592695	0.162405007	0.906780384	2.815199059	0.004874703
ENSG00000207168.1	3.534256321	1.262502901	0.383327649	2.141678154	2.814524419	0.004884947
ENSG00000206625.1	2.44144513	0.89259013	0.270964154	1.514216106	2.81430406	0.004888297
ENSG00000259130.1	1.123078222	0.116073328	0.035216691	0.196929965	2.813616186	0.004898768
ENSG00000221643.1	1.112939258	0.107004496	0.032463112	0.181545879	2.813537229	0.004899971
ENSG00000225836.1	2.015405577	0.700820454	0.212558721	1.189082187	2.813210121	0.004904959
ENSG00000229570.2	1.455395142	0.375277439	0.113811122	0.636743756	2.813097588	0.004906676
ENSG00000252496.1	4.439211015	1.490476661	0.451992681	2.528960641	2.813024209	0.004907796
ENSG00000224637.1	4.430351168	1.488478851	0.451143668	2.525814035	2.812364786	0.00491787
ENSG00000250266.1	1.2470679	0.220795116	0.066920024	0.374670207	2.812349096	0.004918109
ENSG00000200235.1	2.040392202	0.713142045	0.216139323	1.210144767	2.812324084	0.004918492
ENSG00000222627.1	4.176878994	1.429564315	0.433027481	2.42610115	2.811631719	0.00492909
ENSG00000224844.1	1.07430433	0.071673317	0.021708217	0.121638417	2.811504824	0.004931035
ENSG00000254732.1	1.199572541	0.181965277	0.055001347	0.308929208	2.80902922	0.004969114
ENSG00000200556.1	1.180476369	0.16591806	0.050130394	0.281705725	2.808532498	0.004976786
ENSG00000268107.4	1.519280848	0.418237097	0.126332436	0.710141757	2.808210206	0.00498177
ENSG00000237941.2	1.15201594	0.141513399	0.042727317	0.240299481	2.807694772	0.00498975
ENSG00000268272.1	1.276592419	0.244194356	0.073679069	0.414709642	2.806857687	0.005002734
ENSG00000248908.1	2.549423869	0.9358674	0.282357115	1.589377685	2.806790407	0.005003779
ENSG00000237461.1	1.1875526	0.171894551	0.051825781	0.29196332	2.805951372	0.005016826
ENSG00000236732.1	1.457858294	0.376968437	0.113642015	0.640294859	2.805812476	0.005018989
ENSG00000252866.1	3.226151504	1.171289942	0.353028021	1.989551864	2.805563893	0.005022862
ENSG00000272787.1	1.050540602	0.049304891	0.014856143	0.083753638	2.805205344	0.005028453
ENSG00000236474.1	1.316955936	0.275322965	0.082941477	0.467704452	2.804963726	0.005032224
ENSG00000227682.2	1.674804405	0.515696385	0.155274562	0.876118209	2.80434279	0.005041927
ENSG00000255045.1	1.093257005	0.089161319	0.02684076	0.151481878	2.804098329	0.005045751
ENSG00000237015.1	1.037534914	0.036847624	0.011089085	0.062606163	2.803731062	0.005051502
ENSG00000259935.1	1.061165033	0.059367392	0.017863188	0.100871597	2.803521989	0.005054779
ENSG00000199332.1	1.149797807	0.139586107	0.041978005	0.23719421	2.802879435	0.00506486
ENSG00000231635.1	1.785608887	0.57975947	0.17377574	0.985743201	2.79889955	0.005127709
ENSG00000130612.13	1.250116853	0.22323703	0.066876013	0.379598046	2.79824568	0.005138101
ENSG00000252230.1	1.788882094	0.581590896	0.17410652	0.989075273	2.797401018	0.005151555
ENSG00000200924.1	1.186271994	0.170815611	0.051126056	0.290505167	2.797173455	0.005155185
ENSG00000278744.1	3.267136123	1.183913798	0.354026555	2.01380104	2.796076727	0.005172712
ENSG00000201501.1	3.267136123	1.183913798	0.354026555	2.01380104	2.796076727	0.005172712
ENSG00000250403.1	1.711482313	0.537359845	0.160657028	0.914062662	2.795853642	0.005176284
ENSG00000240520.4	1.075955185	0.073208811	0.021880554	0.124537068	2.795470567	0.005182422
ENSG00000265727.2	1.764539928	0.567889992	0.169628289	0.966151695	2.794755118	0.005193904
ENSG00000258872.2	2.427480939	0.886854069	0.264899095	1.508809043	2.794739341	0.005194158
ENSG00000231063.1	1.446915453	0.369434017	0.110293615	0.628574419	2.794150825	0.00520362
ENSG00000227096.1	1.179169538	0.164810409	0.049181219	0.280439599	2.793606575	0.005212385
ENSG00000237759.1	1.716633251	0.54036496	0.161221025	0.919508896	2.793387316	0.00521592
ENSG00000166152.3	1.834155661	0.606584246	0.180921739	1.032246752	2.793018548	0.00522187
ENSG00000207355.1	2.462732504	0.901271507	0.268658146	1.533884869	2.792321191	0.005233138
ENSG00000281656.1	1.524093282	0.421399664	0.125559876	0.717239453	2.791808935	0.00524143
ENSG00000242104.3	1.104066721	0.099000382	0.029437486	0.168563278	2.789377603	0.005280945
ENSG00000224160.1	4.996195055	1.608676634	0.478297789	2.739055479	2.789284565	0.005282463
ENSG00000267421.5	1.074957113	0.072280766	0.021478819	0.123082713	2.788627352	0.005293193
ENSG00000224728.1	1.047303446	0.046218714	0.013730827	0.078706601	2.788331992	0.005298022
ENSG00000270722.1	1.265591564	0.235539652	0.069879817	0.401199487	2.786730018	0.005324282
ENSG00000254909.1	1.057606743	0.056008566	0.01661163	0.095405502	2.786378431	0.005330061
ENSG00000279640.1	1.133152793	0.12500383	0.037029063	0.212978598	2.784923584	0.005354034
ENSG00000239873.2	1.170249289	0.157216794	0.04656129	0.267872298	2.784671723	0.005358194
ENSG00000225769.1	1.373531721	0.317385322	0.093974721	0.540795922	2.784396977	0.005362735
ENSG00000205274.3	1.123146951	0.116134523	0.034379613	0.197889433	2.78416895	0.005366507
ENSG00000259542.4	1.067839678	0.065637615	0.019422948	0.111852283	2.783691165	0.005374418
ENSG00000214708.4	1.058171428	0.05654235	0.016730622	0.096354079	2.783626185	0.005375495
ENSG00000248206.1	1.117382091	0.11098853	0.032812767	0.189164293	2.782621033	0.005392175
ENSG00000274834.1	1.654746895	0.503648064	0.148646642	0.858649485	2.780642572	0.005425143
ENSG00000259031.1	1.119214746	0.11262732	0.033215101	0.192039539	2.779742123	0.005440208
ENSG00000254008.1	1.230333579	0.207285335	0.061104264	0.353466406	2.779236655	0.005448681
ENSG00000253596.1	1.492287929	0.400310465	0.117953603	0.682667327	2.778732161	0.00545715
ENSG00000116981.3	1.074605071	0.071953218	0.021199005	0.122707431	2.778601177	0.005459351
ENSG00000237161.4	1.149018668	0.138908246	0.040906461	0.236910031	2.778063269	0.005468397
ENSG00000213205.3	2.277816243	0.823217196	0.242243253	1.404191139	2.777191774	0.005483082
ENSG00000204625.9	1.074363004	0.071727931	0.021103305	0.122352558	2.776991591	0.00548646
ENSG00000244723.3	1.06726614	0.065100369	0.019147032	0.111053707	2.77660744	0.005492948
ENSG00000266712.2	1.199126847	0.181593665	0.053398638	0.309788691	2.776371691	0.005496933
ENSG00000235595.1	1.148442804	0.138406941	0.040679468	0.236134414	2.77580716	0.005506486
ENSG00000272626.1	1.665716757	0.510255515	0.149918663	0.870592367	2.775409805	0.005513219
ENSG00000257846.2	1.358054174	0.306052921	0.089901017	0.522204824	2.775144201	0.005517724
ENSG00000280445.1	1.62058676	0.482788281	0.141748399	0.823828163	2.774595268	0.005527044
ENSG00000242094.1	1.3654288	0.311468519	0.091370565	0.531566473	2.773615424	0.005543717
ENSG00000178440.5	1.086018881	0.082518607	0.024206784	0.14083043	2.773597004	0.005544031
ENSG00000250678.1	1.356450977	0.304871713	0.089320195	0.520423231	2.77213347	0.00556902
ENSG00000229400.1	1.108143618	0.102686199	0.030073781	0.175298618	2.771719438	0.005576107
ENSG00000277371.1	1.402335792	0.338139269	0.098984783	0.577293755	2.771182759	0.005585307
ENSG00000100078.3	1.08356054	0.080252415	0.023487047	0.137017782	2.770912057	0.005589952
ENSG00000251775.1	1.076250152	0.073482918	0.021501942	0.125463893	2.770703514	0.005593533
ENSG00000261195.1	1.060379142	0.058626525	0.017130896	0.100122154	2.769108012	0.005621
ENSG00000227832.1	2.242334824	0.807517655	0.235864505	1.379170806	2.768646546	0.005628966
ENSG00000258941.3	2.193973661	0.785714357	0.229259457	1.342169257	2.767469281	0.005649337
ENSG00000233243.1	1.478723487	0.391179207	0.114008684	0.66834973	2.766156907	0.005672124
ENSG00000070388.10	1.192090892	0.175708817	0.051102484	0.30031515	2.763767656	0.005713821
ENSG00000258342.1	3.690837524	1.305853404	0.379660863	2.232045944	2.763383992	0.005720542
ENSG00000239827.7	1.036894117	0.036229819	0.010531889	0.061927749	2.763224169	0.005723344
ENSG00000277984.1	1.197030365	0.179843794	0.052248892	0.307438696	2.762550497	0.005735169
ENSG00000264924.1	1.189480147	0.17351636	0.050404516	0.296628204	2.762413474	0.005737577
ENSG00000259118.4	1.19750068	0.180236618	0.052352201	0.308121035	2.762316858	0.005739275
ENSG00000239419.3	1.471616222	0.386361268	0.112222781	0.660499754	2.762305214	0.00573948
ENSG00000260460.1	1.88451186	0.633668827	0.18396397	1.083373685	2.761740414	0.005749417
ENSG00000235288.2	1.157920775	0.146625962	0.042541752	0.250710172	2.761049	0.005761603
ENSG00000231769.2	1.107837497	0.102409915	0.029711691	0.175108138	2.760999304	0.00576248
ENSG00000207279.1	1.186818384	0.1712761	0.049679054	0.292873146	2.76071663	0.005767469
ENSG00000241709.3	2.007138435	0.696710043	0.201826518	1.191593569	2.759288847	0.005792731
ENSG00000279885.1	1.490930126	0.399400171	0.115684568	0.683115773	2.759136063	0.00579544
ENSG00000226766.1	2.530101361	0.928259365	0.268798768	1.587719962	2.758853119	0.00580046
ENSG00000277521.1	3.091100714	1.128527245	0.326781572	1.930272918	2.758820947	0.005801031
ENSG00000234544.2	1.070844514	0.068447602	0.019813812	0.117081392	2.758469698	0.005807269
ENSG00000259460.1	1.239173388	0.214444535	0.062074791	0.366814279	2.758445046	0.005807707
ENSG00000212128.2	1.494692099	0.401920232	0.116244408	0.687596056	2.757493328	0.00582464
ENSG00000229127.1	1.037407337	0.036724655	0.010620162	0.062829149	2.75734142	0.005827347
ENSG00000241673.1	5.410531827	1.688347392	0.488112076	2.888582709	2.757042754	0.005832672
ENSG00000236200.4	1.028650055	0.028247316	0.008165271	0.048329361	2.756876665	0.005835636
ENSG00000211862.1	1.954815827	0.670295983	0.193747141	1.146844825	2.75681288	0.005836774
ENSG00000257053.1	4.155617437	1.424461018	0.411732807	2.43718923	2.75680312	0.005836948
ENSG00000212371.1	1.329764363	0.285001756	0.082357236	0.487646276	2.756517556	0.005842048
ENSG00000258748.1	1.111003509	0.105263669	0.030412371	0.180114966	2.756304912	0.005845847
ENSG00000228526.2	1.089553465	0.085767947	0.02477901	0.146756884	2.756271789	0.005846439
ENSG00000254707.1	1.092812979	0.088755087	0.025618134	0.151892039	2.75522917	0.005865104
ENSG00000172650.11	1.070313457	0.067951556	0.019586498	0.116316614	2.753694686	0.005892671
ENSG00000185028.3	1.06844022	0.066199847	0.019081285	0.113318409	2.753677327	0.005892984
ENSG00000263361.1	1.246603517	0.220422667	0.063514118	0.377331216	2.753326639	0.0058993
ENSG00000203441.2	1.259252383	0.230518198	0.066422572	0.394613824	2.753317544	0.005899464
ENSG00000235280.2	1.042943227	0.042046742	0.012111784	0.0719817	2.752971919	0.005905696
ENSG00000215704.8	1.100212733	0.095503554	0.027482296	0.163524813	2.751838639	0.005926171
ENSG00000267070.1	3.119953899	1.137818226	0.327308485	1.948327967	2.751457053	0.00593308
ENSG00000265205.1	1.092541174	0.088506335	0.025453055	0.151559616	2.751153133	0.005938588
ENSG00000217495.2	2.415978121	0.882104224	0.25367432	1.510534129	2.751130234	0.005939003
ENSG00000275339.1	1.251755137	0.224546676	0.064529445	0.384563907	2.750350033	0.005953163
ENSG00000259096.1	1.315383363	0.274128154	0.078747502	0.469508807	2.749920745	0.005960968
ENSG00000222515.1	1.869322974	0.625576319	0.179664227	1.071488411	2.749660923	0.005965696
ENSG00000235020.3	1.187387534	0.171755545	0.049270302	0.294240787	2.748369308	0.005989251
ENSG00000232710.1	1.345916012	0.297074831	0.085164336	0.508985325	2.747650465	0.006002396
ENSG00000261632.1	1.7224698	0.543759191	0.155867711	0.931650672	2.747542768	0.006004368
ENSG00000197176.6	5.772977465	1.753187972	0.502135367	3.004240578	2.746635329	0.006021004
ENSG00000173231.6	3.93921635	1.370981808	0.392198277	2.349765338	2.745320985	0.006045174
ENSG00000260545.1	1.389373802	0.328853143	0.093970475	0.563735811	2.744094834	0.006067801
ENSG00000202314.1	1.087357048	0.083750025	0.023913163	0.143586887	2.743242669	0.006083571
ENSG00000280029.2	1.374813958	0.318318419	0.090783674	0.545853164	2.741966452	0.006107258
ENSG00000186103.3	2.124196124	0.753393436	0.214749895	1.292036977	2.741375119	0.006118261
ENSG00000254638.1	3.807500852	1.33697303	0.380340205	2.293605855	2.739210821	0.006158687
ENSG00000266237.1	3.586310569	1.277123978	0.363045559	2.191202396	2.738405097	0.006173798
ENSG00000261489.1	1.630738735	0.489033124	0.139016356	0.839049892	2.738403977	0.006173819
ENSG00000222030.1	2.351020726	0.854849585	0.242901889	1.466797282	2.737937262	0.006182587
ENSG00000245156.1	1.056210401	0.054687409	0.015536601	0.093838217	2.737755831	0.006185999
ENSG00000262155.1	1.045903545	0.044881148	0.01274243	0.077019866	2.73705482	0.006199196
ENSG00000251599.1	1.666955085	0.51099866	0.145078569	0.876918751	2.737042852	0.006199422
ENSG00000186765.10	1.037978234	0.037274816	0.010574386	0.063975245	2.736184311	0.00621562
ENSG00000263064.2	1.027838268	0.027457828	0.00777601	0.047139646	2.734318252	0.006250959
ENSG00000202347.1	1.375062089	0.318498886	0.090166853	0.546830919	2.733941172	0.006258122
ENSG00000262766.1	1.048310121	0.047179459	0.01333384	0.081025079	2.732112507	0.006292965
ENSG00000224599.1	3.64254575	1.292682819	0.364885445	2.220480193	2.730781353	0.006318438
ENSG00000228036.1	1.766774109	0.569155346	0.160596372	0.977714321	2.730386676	0.006326008
ENSG00000222724.1	2.07554824	0.730225331	0.206036706	1.254413956	2.730344155	0.006326824
ENSG00000211865.1	2.574540014	0.945670883	0.266634853	1.624706913	2.729576622	0.006341571
ENSG00000272789.1	1.035592776	0.034973993	0.009844859	0.060103128	2.7278205	0.006375429
ENSG00000271904.1	2.443224001	0.893318479	0.251403907	1.53523305	2.727577972	0.006380118
ENSG00000256902.1	1.380697377	0.322588717	0.09071392	0.554463515	2.726739929	0.006396343
ENSG00000231865.1	1.302904717	0.26459617	0.074309293	0.454883047	2.725353278	0.006423272
ENSG00000251076.1	1.354472751	0.303412265	0.085178213	0.521646317	2.724951062	0.006431102
ENSG00000234718.6	1.252523318	0.225160171	0.063156776	0.387163566	2.724052951	0.006448617
ENSG00000250130.1	1.172894102	0.159474286	0.044731951	0.274216622	2.724049984	0.006448675
ENSG00000234383.1	1.059192158	0.057506503	0.016118313	0.098894692	2.723256945	0.006464176
ENSG00000265137.2	1.57564666	0.454665766	0.127398826	0.781932705	2.72294087	0.006470364
ENSG00000251627.1	1.147521692	0.137604567	0.038550687	0.236658446	2.722760545	0.006473896
ENSG00000278479.1	7.564185138	2.023424627	0.566510422	3.480338831	2.722081631	0.006487212
ENSG00000254039.1	1.624668244	0.485303637	0.135793062	0.834814213	2.721455993	0.006499504
ENSG00000238210.2	1.365402119	0.311448978	0.087071692	0.535826264	2.720546231	0.006517416
ENSG00000258611.2	1.068514152	0.06626904	0.01852623	0.11401185	2.720512943	0.006518072
ENSG00000207234.1	1.812705944	0.594820726	0.166073664	1.023567787	2.719149131	0.006545009
ENSG00000276751.1	2.006034293	0.696159785	0.194144964	1.198174605	2.717943872	0.006568898
ENSG00000182574.8	1.395855894	0.333507771	0.092990735	0.574024807	2.717741876	0.006572909
ENSG00000270878.1	1.096114387	0.091771551	0.025558678	0.157984424	2.71652516	0.006597118
ENSG00000264317.2	1.877210424	0.629786858	0.174948677	1.084625038	2.71384332	0.006650761
ENSG00000214244.4	1.392029046	0.330762428	0.091767579	0.569757277	2.712537313	0.006677026
ENSG00000240098.3	2.865059279	1.052589041	0.292029639	1.813148442	2.712525289	0.006677269
ENSG00000225521.1	1.348152326	0.298735008	0.082827798	0.514642218	2.711858753	0.00669071
ENSG00000227758.1	1.139878221	0.130921433	0.036198984	0.225643882	2.70898077	0.006749025
ENSG00000228107.1	1.064052955	0.062085159	0.017163435	0.107006884	2.708815766	0.006752382
ENSG00000254907.1	1.22896701	0.206173987	0.056991171	0.355356803	2.708714045	0.006754453
ENSG00000250111.3	3.398792558	1.223420239	0.338022268	2.108818209	2.708228034	0.006764353
ENSG00000255199.2	1.361355433	0.308480845	0.085227139	0.531734552	2.70818056	0.00676532
ENSG00000233286.1	1.627258604	0.486896761	0.134433032	0.83936049	2.707512968	0.006778942
ENSG00000250015.1	1.119555544	0.112931771	0.031170678	0.194692864	2.707182534	0.006785694
ENSG00000271662.1	1.097259962	0.092816128	0.025558379	0.160073877	2.70476297	0.006835314
ENSG00000265598.1	3.084670522	1.126444852	0.310149672	1.942740031	2.704648263	0.006837675
ENSG00000280623.1	1.043621907	0.042697266	0.011755797	0.073638735	2.704626034	0.006838132
ENSG00000229559.2	1.813819754	0.595434983	0.163906917	1.026963048	2.704415343	0.00684247
ENSG00000259648.1	1.196795216	0.179647331	0.049336936	0.309957726	2.702027716	0.006891802
ENSG00000229786.1	1.184251194	0.169110671	0.04642156	0.291799783	2.701550449	0.006901701
ENSG00000244128.4	1.096769838	0.092369349	0.025315269	0.15942343	2.699919167	0.006935632
ENSG00000256101.4	1.532812018	0.427103968	0.117048275	0.737159662	2.699864614	0.00693677
ENSG00000277812.1	1.044088456	0.043144214	0.011818181	0.074470247	2.699387625	0.006946721
ENSG00000220948.4	3.079139147	1.12465006	0.307869477	1.941430643	2.698734101	0.006960376
ENSG00000267108.1	1.147017283	0.137164906	0.037533027	0.236796784	2.698315838	0.006969129
ENSG00000267656.1	2.226789887	0.800561036	0.219051025	1.382071046	2.698269624	0.006970096
ENSG00000266877.1	1.151517459	0.141080602	0.038596843	0.24356436	2.69811434	0.006973348
ENSG00000234350.3	1.026330834	0.025990145	0.007109175	0.044871114	2.697941285	0.006976975
ENSG00000207696.1	1.25812107	0.229619394	0.06280814	0.396430648	2.697933924	0.006977129
ENSG00000267132.1	1.458409564	0.377346502	0.103202014	0.651490991	2.697794722	0.006980047
ENSG00000252019.1	3.683402216	1.30383684	0.356456896	2.251216785	2.697411174	0.006988093
ENSG00000279645.1	1.191327665	0.17506837	0.047816199	0.302320542	2.696438872	0.007008526
ENSG00000240970.1	1.053104752	0.051742707	0.014122965	0.08936245	2.695761204	0.007022799
ENSG00000251535.1	1.250832722	0.223809507	0.060993072	0.386625942	2.694190999	0.007055972
ENSG00000235138.1	1.107188286	0.101823726	0.027714635	0.175932818	2.692933242	0.007082645
ENSG00000226088.1	1.115035697	0.10888642	0.029599593	0.188173247	2.691663538	0.007109663
ENSG00000236262.1	2.548166879	0.935374229	0.254143547	1.616604912	2.69115859	0.007120434
ENSG00000225418.1	1.257926868	0.229465023	0.06230896	0.396621086	2.690558588	0.007133251
ENSG00000258500.2	1.526862898	0.423215237	0.114822995	0.731607479	2.689713	0.007151349
ENSG00000259258.1	1.715593467	0.539759066	0.14627649	0.933241642	2.688577319	0.007175722
ENSG00000270510.1	1.061759217	0.059927171	0.016238382	0.103615961	2.688449332	0.007178473
ENSG00000214890.3	2.83121353	1.040705429	0.281950257	1.799460601	2.688278427	0.007182148
ENSG00000272699.1	1.248083848	0.221609454	0.05994019	0.383278718	2.68663652	0.007217545
ENSG00000228076.2	2.898907323	1.064333881	0.287870475	1.840797287	2.686612219	0.00721807
ENSG00000221595.1	1.236846675	0.212565137	0.05734381	0.367786464	2.684038468	0.007273874
ENSG00000255710.2	1.15589885	0.144878267	0.039077792	0.250678741	2.683883846	0.007277238
ENSG00000248546.3	0.544400543	-0.608070011	-1.052232934	-0.163907088	-2.6832391	0.007291284
ENSG00000238297.2	1.395363342	0.333154841	0.089785664	0.576524019	2.683049258	0.007295424
ENSG00000234356.1	2.375071035	0.865027346	0.233105876	1.496948816	2.682963826	0.007297288
ENSG00000253358.1	2.275872195	0.822363361	0.221470502	1.423256221	2.682346021	0.00731078
ENSG00000231460.2	1.359990511	0.307477722	0.082797984	0.532157461	2.682241252	0.00731307
ENSG00000224277.4	3.096433836	1.130251074	0.304317625	1.956184523	2.682118518	0.007315754
ENSG00000275016.3	1.32381019	0.280514087	0.075520044	0.485508129	2.682017002	0.007317974
ENSG00000224903.1	1.177720354	0.163580666	0.04398815	0.283173183	2.680871879	0.007343062
ENSG00000243894.1	1.216222614	0.195749838	0.052625592	0.338874084	2.680626396	0.007348451
ENSG00000258172.1	1.241964316	0.216694252	0.058182947	0.375205557	2.679385733	0.007375737
ENSG00000259192.1	1.420873378	0.351271738	0.094193241	0.608350234	2.678092351	0.00740428
ENSG00000278900.1	2.411061444	0.880067084	0.23586273	1.524271438	2.677566176	0.00741592
ENSG00000267312.1	1.770069212	0.571018649	0.153018939	0.989018358	2.67745637	0.007418351
ENSG00000236400.1	2.180971115	0.779770243	0.208945318	1.350595168	2.677391135	0.007419796
ENSG00000279096.1	1.466808547	0.383088984	0.102639175	0.663538793	2.677272678	0.00742242
ENSG00000269930.1	1.076221456	0.073456255	0.019670292	0.127242218	2.676750724	0.007433992
ENSG00000226031.4	1.041388142	0.040554575	0.010848561	0.070260589	2.67573787	0.007456494
ENSG00000065371.16	1.349016061	0.299375483	0.080068867	0.518682099	2.675547023	0.007460741
ENSG00000270874.1	2.441590653	0.892649734	0.238602306	1.546697162	2.674976239	0.007473455
ENSG00000230290.1	1.261652034	0.232422	0.062108957	0.402735044	2.674714399	0.007479294
ENSG00000248597.1	1.100008119	0.09531756	0.025462921	0.1651722	2.674396242	0.007486394
ENSG00000279571.1	1.071990025	0.069516758	0.018568677	0.120464838	2.674297819	0.007488592
ENSG00000109851.6	1.12590717	0.118589084	0.031638689	0.20553948	2.673137169	0.007514552
ENSG00000238392.1	4.165621507	1.426865486	0.380062394	2.473668577	2.671567352	0.007549792
ENSG00000207964.2	3.103662937	1.132583007	0.301085523	1.96408049	2.669667613	0.007592637
ENSG00000232943.1	4.104575951	1.412102437	0.374843659	2.449361215	2.668254034	0.007624658
ENSG00000235974.1	1.096273431	0.091916638	0.024393455	0.159439821	2.668021435	0.007629939
ENSG00000138483.2	1.091553871	0.087602251	0.023228473	0.151976029	2.667192492	0.007648785
ENSG00000257327.1	1.076948905	0.074131955	0.019638446	0.128625464	2.666298511	0.007669156
ENSG00000274695.1	1.212669511	0.192824137	0.051073042	0.334575231	2.666140705	0.007672757
ENSG00000231416.1	0.648928771	-0.432432321	-0.750392898	-0.114471744	-2.665587608	0.00768539
ENSG00000207342.1	1.179413534	0.16501731	0.043672466	0.286362154	2.665362406	0.00769054
ENSG00000203402.2	3.41331158	1.227682958	0.32487025	2.130495665	2.665242039	0.007693293
ENSG00000181995.10	5.402125531	1.686792493	0.446011091	2.927573895	2.664492336	0.007710462
ENSG00000268278.1	1.466142333	0.382634688	0.101144905	0.664124471	2.66421822	0.007716749
ENSG00000256349.1	3.458318303	1.240782431	0.327802992	2.153761871	2.663684168	0.007729009
ENSG00000278219.1	1.067737704	0.065542115	0.01730017	0.113784059	2.662831818	0.007748613
ENSG00000244203.2	1.493078439	0.400840055	0.105751517	0.695928593	2.662360513	0.007759472
ENSG00000267234.1	3.531325962	1.261673427	0.332846662	2.190500192	2.662320436	0.007760396
ENSG00000258904.1	1.120268875	0.113568723	0.029933862	0.197203584	2.661457242	0.007780322
ENSG00000237211.2	1.995080813	0.690684557	0.181896731	1.199472383	2.660670691	0.007798519
ENSG00000264675.1	2.737470533	1.007034331	0.265165612	1.74890305	2.660512526	0.007802183
ENSG00000225447.1	1.12867416	0.121043634	0.031835257	0.210252011	2.659404549	0.007827891
ENSG00000273767.1	1.851011134	0.615732048	0.161898013	1.069566084	2.6591497	0.007833815
ENSG00000234512.1	1.830443246	0.604558148	0.158570839	1.050545457	2.656829406	0.007887935
ENSG00000226107.1	1.21156122	0.191909792	0.050330346	0.333489238	2.656715302	0.007890605
ENSG00000207237.1	3.767153607	1.326319705	0.347675988	2.304963422	2.656266839	0.007901107
ENSG00000256917.1	1.124689095	0.117506637	0.030772702	0.204240573	2.655347957	0.007922664
ENSG00000260510.1	1.371693962	0.316046445	0.082760778	0.549332112	2.655283793	0.007924171
ENSG00000273901.1	1.167971754	0.155268701	0.040623778	0.269913623	2.654466106	0.007943402
ENSG00000226982.4	1.267970744	0.237417783	0.062069566	0.412766	2.653749846	0.007960282
ENSG00000267261.4	2.704534833	0.994929932	0.259729466	1.730130398	2.652374317	0.007992788
ENSG00000272954.1	1.088911818	0.085178865	0.022232378	0.148125353	2.652213258	0.007996602
ENSG00000274034.1	2.46169801	0.90085136	0.235066233	1.566636487	2.651961043	0.008002577
ENSG00000258451.1	1.345549027	0.296802128	0.077422874	0.516181383	2.651670432	0.008009468
ENSG00000228612.2	1.185711721	0.170343203	0.044410719	0.296275687	2.651155058	0.008021701
ENSG00000250330.1	3.406529128	1.225693922	0.319540588	2.131847256	2.651114169	0.008022672
ENSG00000261434.1	1.079024056	0.076056981	0.019815395	0.132298567	2.650511036	0.00803701
ENSG00000231754.1	3.523580947	1.259477787	0.328026714	2.190928861	2.650199428	0.008044427
ENSG00000247925.2	1.293206585	0.257124859	0.066948277	0.44730144	2.649934381	0.008050741
ENSG00000236908.2	1.05783657	0.05622585	0.014637533	0.097814168	2.649798043	0.00805399
ENSG00000251106.1	5.499677463	1.704689447	0.443713355	2.965665539	2.649637802	0.00805781
ENSG00000280182.1	1.392786057	0.331306099	0.08612604	0.576486158	2.648453649	0.008086094
ENSG00000260528.3	1.06407873	0.062109383	0.016136072	0.108082694	2.647887449	0.008099649
ENSG00000269400.1	1.443876572	0.36733156	0.095349154	0.639313967	2.647070587	0.00811924
ENSG00000276620.1	2.366400804	0.861370153	0.223556264	1.499184041	2.646939031	0.0081224
ENSG00000259050.2	1.143515053	0.134106898	0.03480485	0.233408946	2.646921129	0.00812283
ENSG00000223572.8	1.0926022	0.08856219	0.022974863	0.154149518	2.646528064	0.008132276
ENSG00000271880.1	1.047441385	0.046350414	0.012023359	0.08067747	2.646458956	0.008133938
ENSG00000254463.1	1.124841323	0.11764198	0.030509608	0.204774351	2.646250066	0.008138962
ENSG00000270066.3	1.940694957	0.663046134	0.171894656	1.154197612	2.645918012	0.008146956
ENSG00000254416.4	1.143223319	0.133851745	0.03469178	0.233011711	2.645670548	0.008152918
ENSG00000245482.2	4.512003508	1.506741292	0.390122202	2.623360381	2.644732383	0.008175555
ENSG00000232835.1	1.233147901	0.209570169	0.054216215	0.364924123	2.643962213	0.00819418
ENSG00000233729.1	2.580394625	0.947942343	0.245222199	1.650662486	2.643915743	0.008195305
ENSG00000249488.1	1.712075405	0.537706322	0.139094876	0.936317767	2.643890528	0.008195916
ENSG00000263164.1	1.085140038	0.081709046	0.021125361	0.142292731	2.643397909	0.008207851
ENSG00000228569.1	1.201516793	0.183584753	0.047396772	0.319772735	2.642079723	0.008239866
ENSG00000234485.5	2.515661813	0.922535915	0.238142172	1.606929659	2.641954557	0.008242911
ENSG00000280338.1	1.795496919	0.585281819	0.150999056	1.019564582	2.641438675	0.008255475
ENSG00000216360.1	1.183732043	0.168672195	0.0435157	0.293828691	2.641424453	0.008255822
ENSG00000272921.1	1.625507165	0.485819869	0.12533368	0.846306058	2.641403402	0.008256335
ENSG00000275297.1	1.394965302	0.332869542	0.085844782	0.579894302	2.641080647	0.008264204
ENSG00000232545.1	1.068398948	0.066161217	0.017030261	0.115292174	2.639346192	0.008306611
ENSG00000278879.1	1.097248339	0.092805536	0.023883241	0.16172783	2.639138868	0.008311693
ENSG00000279162.1	1.101653301	0.096812052	0.024914186	0.168709919	2.63913445	0.008311801
ENSG00000266041.1	5.206835926	1.649972363	0.424303411	2.875641315	2.638466449	0.008328194
ENSG00000274342.1	4.600790771	1.526228196	0.392260121	2.66019627	2.637951071	0.008340862
ENSG00000250214.1	5.861221071	1.768357956	0.454481802	3.082234109	2.637933489	0.008341294
ENSG00000273259.2	1.060476087	0.058717946	0.015089319	0.102346573	2.637833643	0.00834375
ENSG00000227188.1	1.197712007	0.180413076	0.046354432	0.31447172	2.637674986	0.008347655
ENSG00000230835.1	1.285647844	0.25126275	0.064553141	0.437972358	2.637603623	0.008349411
ENSG00000271454.1	5.835753201	1.764003341	0.452961105	3.075045576	2.637125581	0.008361187
ENSG00000261120.1	1.368349218	0.313605063	0.080479273	0.546730853	2.636579282	0.008374663
ENSG00000265611.1	1.313696683	0.272845058	0.070003634	0.475686483	2.636377112	0.008379655
ENSG00000199711.1	4.283720969	1.454822017	0.373199693	2.536444341	2.636224026	0.008383436
ENSG00000249180.1	1.336453731	0.290019637	0.074370325	0.505668948	2.635890834	0.008391672
ENSG00000268620.1	4.430982494	1.488621341	0.381359082	2.595883601	2.635007371	0.008413546
ENSG00000261873.1	4.430982494	1.488621341	0.381359082	2.595883601	2.635007371	0.008413546
ENSG00000248311.1	4.430982494	1.488621341	0.381359082	2.595883601	2.635007371	0.008413546
ENSG00000215112.6	4.430982494	1.488621341	0.381359082	2.595883601	2.635007371	0.008413546
ENSG00000281370.1	1.101857083	0.096997014	0.024824167	0.16916986	2.634102197	0.008436009
ENSG00000200759.1	2.037546577	0.711746426	0.181285322	1.24220753	2.62978256	0.00854395
ENSG00000267275.1	1.187266748	0.171653815	0.043719286	0.299588345	2.629745836	0.008544873
ENSG00000207034.1	1.3830131	0.324264525	0.08250452	0.566024529	2.628833466	0.008567831
ENSG00000226055.2	1.079938838	0.076904408	0.019564727	0.134244089	2.628718337	0.008570732
ENSG00000251402.3	1.215321152	0.195008364	0.04961014	0.340406589	2.62870728	0.00857101
ENSG00000271443.1	1.165792999	0.153401541	0.039004905	0.267798177	2.628237201	0.008582864
ENSG00000231898.7	2.548771561	0.935611502	0.237678028	1.633544976	2.627420688	0.00860349
ENSG00000229855.7	2.779044002	1.022106984	0.259574245	1.784639724	2.627156544	0.008610171
ENSG00000277157.1	1.096943507	0.092527683	0.023490791	0.161564574	2.626869805	0.00861743
ENSG00000219565.2	1.045054394	0.044068936	0.011183484	0.076954387	2.626496614	0.008626885
ENSG00000267203.1	1.053492305	0.05211065	0.01322387	0.09099743	2.626470904	0.008627537
ENSG00000235716.1	1.522228118	0.420175128	0.106617694	0.733732562	2.626402787	0.008629264
ENSG00000256282.1	1.115462297	0.109268935	0.027693469	0.190844401	2.62533807	0.008656297
ENSG00000279349.1	1.10298071	0.098016251	0.024791167	0.171241335	2.623531609	0.008702337
ENSG00000239939.1	3.009912103	1.101910877	0.278688487	1.925133267	2.623477762	0.008703713
ENSG00000279180.1	2.311714457	0.837989438	0.211448573	1.464530304	2.621423772	0.008756334
ENSG00000258345.1	2.047986173	0.716856956	0.180805669	1.252908243	2.621043639	0.008766104
ENSG00000229122.1	1.052440639	0.051111885	0.0128832	0.089340569	2.620478677	0.008780642
ENSG00000271612.1	2.821087605	1.037122486	0.261337292	1.81290768	2.620213347	0.008787477
ENSG00000251792.1	2.919660408	1.071467311	0.26997094	1.872963682	2.620145786	0.008789218
ENSG00000251621.1	5.326520045	1.672698125	0.421085755	2.924310496	2.619363758	0.008809395
ENSG00000187024.12	1.07051051	0.068135647	0.017144373	0.119126921	2.618946423	0.00882018
ENSG00000241590.1	4.088936292	1.408284861	0.354109736	2.462459986	2.618338777	0.008835903
ENSG00000249463.1	1.08235693	0.079141006	0.019896674	0.138385339	2.618200181	0.008839493
ENSG00000224953.1	3.264004502	1.182954816	0.297075264	2.068834368	2.617228076	0.008864709
ENSG00000238039.1	1.091282021	0.087353171	0.021922897	0.152783446	2.616664399	0.008879359
ENSG00000224701.1	3.009648565	1.101823316	0.276444354	1.927202278	2.616415144	0.008885845
ENSG00000261401.1	2.699904165	0.993216278	0.249113955	1.7373186	2.61612963	0.008893279
ENSG00000232027.2	1.163092379	0.151082302	0.037832112	0.264332491	2.6147053	0.008930447
ENSG00000231253.1	3.696655097	1.307428383	0.327334896	2.28752187	2.614559302	0.008934265
ENSG00000216636.1	3.217070614	1.168471198	0.292114961	2.044827436	2.613276847	0.008967863
ENSG00000248942.1	2.324894336	0.843674591	0.210864559	1.476484623	2.613061946	0.008973504
ENSG00000259182.4	1.038003418	0.037299078	0.009309398	0.065288757	2.611850165	0.009005371
ENSG00000249690.1	1.45804027	0.377093253	0.094105168	0.660081338	2.611732558	0.00900847
ENSG00000188985.6	1.025564228	0.025242927	0.006298039	0.044187816	2.611534385	0.009013692
ENSG00000279129.1	1.739040947	0.553333781	0.138054886	0.968612676	2.611532383	0.009013745
ENSG00000165059.6	1.869665853	0.625759727	0.156040875	1.095478578	2.611065158	0.009026069
ENSG00000230768.6	7.753699986	2.048170147	0.510497226	3.585843068	2.610659046	0.009036794
ENSG00000249162.1	5.793741677	1.756778314	0.437770651	3.075785977	2.610464154	0.009041945
ENSG00000211860.1	2.528541979	0.927642844	0.230902354	1.624383334	2.609503238	0.009067379
ENSG00000234134.1	1.085295225	0.081852047	0.020361732	0.143342361	2.608981004	0.009081228
ENSG00000248999.1	1.13006903	0.122278719	0.030416559	0.214140878	2.608929363	0.009082599
ENSG00000143536.7	1.428257775	0.356455362	0.088533361	0.624377363	2.60762337	0.009117321
ENSG00000268651.2	1.302428343	0.264230478	0.065625546	0.46283541	2.607600004	0.009117943
ENSG00000232259.1	1.09450354	0.090300872	0.02241043	0.158191314	2.606942179	0.009135479
ENSG00000207339.1	4.693174315	1.54610918	0.383191822	2.709026537	2.605789903	0.009166267
ENSG00000240751.1	1.15569336	0.144700475	0.035842755	0.253558196	2.605306439	0.009179212
ENSG00000223598.1	1.050833686	0.049583836	0.012280938	0.086886734	2.605227411	0.00918133
ENSG00000234459.1	1.184268249	0.169125072	0.041887625	0.29636252	2.605200423	0.009182053
ENSG00000228030.2	1.795367681	0.585209837	0.144915325	1.02550435	2.605052237	0.009186025
ENSG00000226390.1	1.129834374	0.12207105	0.030215557	0.213926544	2.604687565	0.009195807
ENSG00000248651.1	1.914145847	0.64927149	0.160613066	1.137929914	2.604168217	0.009209754
ENSG00000268736.1	3.89636778	1.360044781	0.336394098	2.383695464	2.604051198	0.009212899
ENSG00000253206.1	4.329317002	1.465409793	0.362184666	2.56863492	2.603412801	0.009230074
ENSG00000250539.1	1.037617988	0.03692769	0.009123098	0.064732281	2.603057191	0.009239654
ENSG00000280605.1	1.125597586	0.118314082	0.029208389	0.207419775	2.602430126	0.009256568
ENSG00000264539.1	1.336028007	0.289701038	0.07149264	0.507909436	2.602116166	0.009265046
ENSG00000236961.1	1.047736614	0.046632231	0.01150707	0.081757392	2.602051948	0.009266781
ENSG00000127412.5	1.057140673	0.055567785	0.013711101	0.09742447	2.601994419	0.009268336
ENSG00000277873.1	1.035949098	0.035318009	0.008700879	0.06193514	2.600656988	0.009304544
ENSG00000279586.1	3.439609996	1.235358092	0.304290301	2.166425882	2.600516732	0.009308348
ENSG00000223548.1	1.478287558	0.390884362	0.096245613	0.685523112	2.600198631	0.009316981
ENSG00000179270.6	1.066697007	0.064566965	0.015894882	0.113239048	2.600031028	0.009321533
ENSG00000235912.1	0.944429542	-0.057174193	-0.100275088	-0.014073298	-2.599931148	0.009324247
ENSG00000241007.1	1.227670719	0.205118649	0.050472988	0.35976431	2.599653702	0.009331788
ENSG00000132702.11	1.051320471	0.050046966	0.012312656	0.087781275	2.599497703	0.00933603
ENSG00000234404.2	1.059595078	0.057886834	0.014233516	0.101540151	2.599026047	0.009348868
ENSG00000259502.1	1.164020739	0.151880166	0.037319189	0.266441144	2.59843852	0.009364881
ENSG00000241913.1	3.512238244	1.256253511	0.308416406	2.204090616	2.597716025	0.009384607
ENSG00000249899.4	1.444683408	0.367890202	0.090293051	0.645487354	2.59747459	0.009391207
ENSG00000238084.4	1.148756916	0.138680415	0.034016812	0.243344017	2.596973653	0.009404914
ENSG00000215972.1	1.447542777	0.369867482	0.090721283	0.649013681	2.596943634	0.009405736
ENSG00000166104.13	1.11176175	0.10594592	0.025986456	0.185905383	2.59694323	0.009405747
ENSG00000252414.1	1.633506498	0.49072893	0.120354561	0.861103299	2.596861743	0.009407978
ENSG00000228873.1	1.837654616	0.608490093	0.14922806	1.067752126	2.596815287	0.009409251
ENSG00000265460.5	1.358256339	0.306201774	0.075043377	0.53736017	2.596247674	0.00942481
ENSG00000236833.1	1.124276474	0.117139694	0.028702021	0.205577368	2.596060845	0.009429936
ENSG00000250709.1	1.074240123	0.071613549	0.017535811	0.125691288	2.595522331	0.009444727
ENSG00000280780.1	1.140158715	0.131167476	0.032113877	0.230221076	2.595398155	0.00944814
ENSG00000253678.1	1.21354099	0.193542524	0.047367298	0.33971775	2.595079809	0.009456896
ENSG00000230683.1	1.526171332	0.422762202	0.103449002	0.742075402	2.594940294	0.009460735
ENSG00000147869.4	1.101435122	0.096613986	0.023631563	0.169596409	2.594596422	0.009470205
ENSG00000248294.1	1.589972935	0.463716994	0.113392825	0.814041164	2.594364552	0.009476595
ENSG00000236466.1	1.778754165	0.575913212	0.140741396	1.011085028	2.593847102	0.009490868
ENSG00000256278.1	1.261033971	0.231931996	0.056660454	0.407203539	2.593566263	0.009498623
ENSG00000222522.1	2.477125444	0.907098793	0.221537939	1.592659646	2.593323344	0.009505336
ENSG00000227958.1	3.503538662	1.253773504	0.305952194	2.201594814	2.592631001	0.00952449
ENSG00000229740.1	1.442661359	0.366489574	0.089376019	0.643603128	2.592101153	0.009539172
ENSG00000258068.1	1.542654765	0.433504806	0.105691734	0.761317877	2.59188507	0.009545165
ENSG00000223718.3	1.297933401	0.260773308	0.063576394	0.457970223	2.591857454	0.009545932
ENSG00000240490.3	1.446151998	0.368906234	0.089936205	0.647876263	2.591830154	0.009546689
ENSG00000279685.2	2.360299459	0.8587885	0.209217662	1.508359339	2.591240909	0.009563052
ENSG00000239926.1	1.529459787	0.424914593	0.103384298	0.746444888	2.590167433	0.009592926
ENSG00000248916.1	1.126774272	0.119358924	0.029015313	0.209702535	2.589438144	0.009613269
ENSG00000248767.1	1.144525962	0.134990545	0.032781118	0.237199971	2.588573426	0.00963744
ENSG00000280166.1	1.89951937	0.641600891	0.15579099	1.127410792	2.588491168	0.009639742
ENSG00000237842.2	1.168082849	0.155363814	0.037715315	0.273012314	2.588281896	0.009645601
ENSG00000261141.1	1.03599243	0.035359837	0.008581155	0.062138518	2.588029076	0.009652683
ENSG00000258394.1	1.1621986	0.150313556	0.036401137	0.264225976	2.586277753	0.009701871
ENSG00000241345.1	1.111192492	0.105433755	0.025461421	0.185406089	2.583973146	0.00976694
ENSG00000232354.6	1.059236817	0.057548665	0.013897237	0.101200093	2.583954682	0.009767463
ENSG00000231822.1	1.064228473	0.062250099	0.015031744	0.109468453	2.583909443	0.009768744
ENSG00000277561.3	1.104839806	0.099700352	0.024073529	0.175327175	2.583859697	0.009770153
ENSG00000238020.1	5.255416962	1.659259347	0.400545374	2.91797332	2.583659695	0.00977582
ENSG00000280188.1	2.241774455	0.80726772	0.194677494	1.419857946	2.582828766	0.009799395
ENSG00000224837.1	1.13646477	0.127922365	0.030847584	0.224997146	2.582784383	0.009800655
ENSG00000233613.4	1.097059313	0.092633249	0.02233247	0.162934027	2.582586363	0.009806282
ENSG00000234181.1	1.4321002	0.359142038	0.086559486	0.63172459	2.582356998	0.009812802
ENSG00000204930.8	1.066087697	0.063995589	0.015404405	0.112586774	2.581312876	0.009842533
ENSG00000279057.1	1.504305443	0.408331292	0.098279888	0.718382695	2.58123207	0.009844838
ENSG00000261715.1	3.840696165	1.345653643	0.323762515	2.367544771	2.580933139	0.009853366
ENSG00000267667.1	1.185209169	0.169919273	0.040879499	0.298959046	2.580876008	0.009854997
ENSG00000226543.3	1.283859882	0.249871073	0.060096774	0.439645372	2.580635555	0.009861863
ENSG00000229104.1	4.712709437	1.550262995	0.372821665	2.727704324	2.580561392	0.009863982
ENSG00000186795.1	2.89687699	1.063633257	0.255158327	1.872108186	2.578537442	0.009921955
ENSG00000267776.1	1.078593278	0.075657672	0.018138352	0.133176992	2.578026178	0.009936647
ENSG00000258745.1	1.174991018	0.161260504	0.038639282	0.283881725	2.577569986	0.009949773
ENSG00000240531.1	1.483848953	0.394639356	0.094558504	0.694720207	2.577568413	0.009949818
ENSG00000249245.2	1.456106262	0.37576593	0.089910832	0.661621027	2.576437132	0.009982436
ENSG00000116014.8	1.08426632	0.080903555	0.019353164	0.142453947	2.576231453	0.009988376
ENSG00000279507.1	1.172022783	0.158731131	0.037938055	0.279524206	2.575539187	0.010008393
ENSG00000240489.1	1.04369886	0.042771	0.010221623	0.075320377	2.575460013	0.010010685
ENSG00000206622.1	1.593221978	0.465758367	0.111290572	0.820226161	2.575324581	0.010014606
ENSG00000273727.1	2.360482514	0.858866053	0.205176423	1.512555684	2.575146452	0.010019765
ENSG00000235579.1	1.300089263	0.262432926	0.06269038	0.462175472	2.575110275	0.010020813
ENSG00000240160.3	1.330954789	0.285896571	0.068280646	0.503512497	2.574935548	0.010025877
ENSG00000256355.1	1.110592216	0.104893401	0.02501349	0.184773311	2.573704517	0.010061616
ENSG00000277973.1	2.998226168	1.098020836	0.261819917	1.934221756	2.573641387	0.010063452
ENSG00000207697.1	1.053838783	0.052439481	0.012498378	0.092380584	2.573276334	0.010074074
ENSG00000266821.1	1.267686248	0.237193387	0.056390716	0.417996058	2.571258999	0.010132951
ENSG00000204982.3	1.075221596	0.072526776	0.01724034	0.127813213	2.571152676	0.010136063
ENSG00000222594.1	2.971224759	1.088974244	0.258801793	1.919146696	2.570972207	0.010141347
ENSG00000278483.1	2.732157169	1.005091469	0.238802722	1.771380216	2.570758201	0.010147615
ENSG00000239690.3	1.812541912	0.594730231	0.141302681	1.048157782	2.570752115	0.010147793
ENSG00000249908.2	1.249083515	0.222410094	0.052795373	0.392024815	2.570035023	0.010168823
ENSG00000227934.1	1.162727934	0.150768911	0.035731176	0.265806646	2.568736561	0.010207002
ENSG00000262869.1	4.438376631	1.490288686	0.353175573	2.627401798	2.56870853	0.010207828
ENSG00000268833.1	7.346547103	1.994230421	0.472309176	3.516151666	2.568214233	0.010222396
ENSG00000263855.1	7.346547103	1.994230421	0.472309176	3.516151666	2.568214233	0.010222396
ENSG00000248762.2	7.346547103	1.994230421	0.472309176	3.516151666	2.568214233	0.010222396
ENSG00000222255.1	1.957657844	0.671748781	0.159031783	1.18446578	2.567895001	0.010231814
ENSG00000275675.1	1.676847063	0.516915282	0.122260328	0.911570235	2.567142072	0.010254059
ENSG00000213409.4	1.915816623	0.650143967	0.153764868	1.146523065	2.56710801	0.010255066
ENSG00000254459.1	1.126887677	0.119459565	0.028240844	0.210678286	2.566758692	0.010265402
ENSG00000254177.1	1.872722282	0.627393138	0.148316598	1.106469678	2.566746336	0.010265768
ENSG00000264991.1	1.217917516	0.197142446	0.046594446	0.347690446	2.566570759	0.010270967
ENSG00000279479.1	1.05417179	0.052755426	0.012462205	0.093048647	2.566157084	0.010283225
ENSG00000225578.1	1.086956427	0.083381522	0.019694811	0.147068233	2.566073495	0.010285703
ENSG00000199866.1	1.822590439	0.600258807	0.141571218	1.058946396	2.564895305	0.010320694
ENSG00000232560.5	1.249859009	0.223030752	0.052590101	0.393471403	2.564718208	0.010325963
ENSG00000216285.5	1.065995296	0.063908913	0.015063769	0.112754056	2.564413924	0.010335021
ENSG00000260690.1	1.92695784	0.655942511	0.154562978	1.157322044	2.564172673	0.010342208
ENSG00000219881.1	1.392822811	0.331332487	0.078071174	0.584593801	2.564148992	0.010342914
ENSG00000236922.8	1.13409758	0.125837251	0.029636711	0.222037791	2.563774374	0.010354083
ENSG00000189030.9	1.517342013	0.416960128	0.098143316	0.735776941	2.563311603	0.010367895
ENSG00000268047.1	1.108811013	0.103288281	0.02429774	0.182278823	2.562855099	0.010381537
ENSG00000198984.1	2.058282229	0.721871765	0.169813495	1.273930036	2.562850223	0.010381682
ENSG00000219784.2	1.43298748	0.359761412	0.084627628	0.634895195	2.562823803	0.010382472
ENSG00000278557.1	5.308256254	1.669263392	0.391786333	2.946740452	2.561060572	0.010435316
ENSG00000213785.3	1.452340207	0.373176192	0.087578153	0.65877423	2.560983611	0.010437628
ENSG00000228019.1	1.364168821	0.31054532	0.072861253	0.548229388	2.560784359	0.010443616
ENSG00000263089.1	1.058844956	0.05717865	0.013407834	0.100949466	2.560338246	0.010457033
ENSG00000277651.1	1.026001474	0.025669184	0.006019004	0.045319363	2.560316349	0.010457692
ENSG00000268439.4	1.053588887	0.052202323	0.01223057	0.092174076	2.559674423	0.010477027
ENSG00000255089.1	2.006098219	0.696191651	0.163097648	1.229285655	2.559605911	0.010479092
ENSG00000254461.1	1.049655653	0.048462161	0.011352836	0.085571485	2.559574724	0.010480032
ENSG00000226457.1	1.119403263	0.112795743	0.026386687	0.199204798	2.558477148	0.010513173
ENSG00000222607.1	3.867319624	1.352561663	0.316404552	2.388718775	2.558465427	0.010513527
ENSG00000252614.1	1.208149318	0.189089699	0.044218823	0.333960575	2.558202249	0.010521488
ENSG00000253340.1	1.484873239	0.395329408	0.092384298	0.698274517	2.557662679	0.010537826
ENSG00000223060.1	1.501162671	0.406239922	0.094928699	0.717551144	2.557619377	0.010539138
ENSG00000259910.1	1.094213319	0.090035675	0.021018302	0.159053049	2.556844333	0.010562647
ENSG00000226627.1	1.334324985	0.288425535	0.067310992	0.509540079	2.556610036	0.010569764
ENSG00000200091.1	2.266622003	0.818290619	0.190868127	1.44571311	2.556204414	0.010582093
ENSG00000198685.3	2.601609636	0.956130344	0.222784966	1.689475722	2.555386719	0.010606988
ENSG00000237586.3	1.224876296	0.202839856	0.047260547	0.358419165	2.555345023	0.010608259
ENSG00000267681.1	1.047517208	0.046422801	0.010815006	0.082030596	2.555255592	0.010610985
ENSG00000278350.1	1.039088438	0.038343827	0.008928336	0.067759318	2.554862003	0.01062299
ENSG00000243193.3	1.544204645	0.434508985	0.101162412	0.767855558	2.55476441	0.010625969
ENSG00000260300.4	1.060888271	0.059106549	0.013760357	0.104452741	2.55471744	0.010627403
ENSG00000252464.1	1.060885934	0.059104346	0.013750958	0.104457734	2.554216905	0.010642693
ENSG00000249710.1	1.130256796	0.12244486	0.028470591	0.21641913	2.553757713	0.010656738
ENSG00000235454.1	1.209149394	0.189917132	0.044152561	0.335681704	2.553643423	0.010660236
ENSG00000250384.1	1.965655911	0.675825986	0.156925865	1.194726108	2.552696635	0.010689255
ENSG00000279344.1	1.068469105	0.066226881	0.015376798	0.117076963	2.552646788	0.010690785
ENSG00000274995.1	7.598378085	2.027934815	0.470362288	3.585507341	2.551842134	0.010715506
ENSG00000255506.1	7.598378085	2.027934815	0.470362288	3.585507341	2.551842134	0.010715506
ENSG00000223543.1	7.598378085	2.027934815	0.470362288	3.585507341	2.551842134	0.010715506
ENSG00000236018.2	1.519757073	0.418550502	0.097039256	0.740061747	2.551524776	0.01072527
ENSG00000205835.7	1.156900034	0.145744043	0.033788917	0.257699169	2.551496172	0.01072615
ENSG00000251728.1	1.36612106	0.311975381	0.072323339	0.551627423	2.551451283	0.010727532
ENSG00000207773.1	1.072594131	0.070080135	0.016234246	0.123926025	2.55088258	0.010745052
ENSG00000233255.1	1.201728992	0.183761346	0.042547692	0.324975001	2.550501383	0.01075681
ENSG00000110025.11	1.024507718	0.024212222	0.005605807	0.042818636	2.550468923	0.010757811
ENSG00000281106.1	1.082509461	0.079281921	0.018345562	0.14021828	2.550032716	0.010771281
ENSG00000181009.4	1.327457164	0.283265205	0.065499399	0.501031012	2.549480148	0.010788365
ENSG00000259414.1	2.310660762	0.837533528	0.193617798	1.481449258	2.549301832	0.010793884
ENSG00000267462.1	3.844404076	1.346618604	0.311156379	2.382080829	2.548933125	0.010805302
ENSG00000238211.1	1.563833426	0.447140132	0.103289794	0.790990469	2.548720932	0.010811878
ENSG00000275493.1	1.210478973	0.191016127	0.044084726	0.337947528	2.548023948	0.010833503
ENSG00000234371.6	0.827465838	-0.189387456	-0.335066672	-0.04370824	-2.548013382	0.010833832
ENSG00000236358.1	1.286729256	0.252103539	0.058176256	0.446030821	2.547933685	0.010836307
ENSG00000213355.3	1.196625541	0.179505546	0.041386251	0.317624842	2.547250219	0.010857555
ENSG00000274682.1	1.120448071	0.113728668	0.026192717	0.20126462	2.54642909	0.010883132
ENSG00000243280.2	1.477019934	0.3900265	0.089801271	0.690251728	2.546214707	0.010889819
ENSG00000226134.1	1.208393535	0.189291821	0.043574767	0.335008874	2.546065418	0.010894477
ENSG00000181227.3	1.031135431	0.030660556	0.007046532	0.054274579	2.544826171	0.010933215
ENSG00000230225.1	2.035397947	0.710691351	0.163175948	1.258206755	2.544091807	0.010956228
ENSG00000186458.4	1.219991763	0.198844107	0.045654206	0.352034008	2.544079515	0.010956614
ENSG00000171540.7	1.044015524	0.043074359	0.009887077	0.076261641	2.543871847	0.01096313
ENSG00000232946.1	1.282430287	0.24875694	0.057061579	0.440452301	2.543382584	0.010978495
ENSG00000166748.11	1.120135552	0.113449707	0.026017044	0.20088237	2.543183892	0.01098474
ENSG00000267207.1	1.184933055	0.169686279	0.038878911	0.300493648	2.542509652	0.011005956
ENSG00000184478.6	3.774176148	1.32818212	0.30426193	2.35210231	2.542375025	0.011010197
ENSG00000266896.1	1.039221715	0.038472082	0.008793133	0.068151031	2.540652467	0.011064584
ENSG00000049283.16	1.034931304	0.034335051	0.007840521	0.060829582	2.539975733	0.011086016
ENSG00000254152.1	1.142717629	0.13340931	0.030453559	0.236365061	2.53970702	0.011094536
ENSG00000258573.4	3.267543488	1.184038476	0.269982434	2.098094518	2.538873616	0.011120999
ENSG00000229367.1	1.163178116	0.151156014	0.034454553	0.267857476	2.538617252	0.01112915
ENSG00000259365.1	2.274254489	0.821652302	0.18724732	1.456057283	2.538455664	0.011134291
ENSG00000215630.6	1.119218926	0.112631055	0.025660788	0.199601321	2.538256112	0.011140642
ENSG00000224540.1	1.483882812	0.394662174	0.089901925	0.699422423	2.538138256	0.011144395
ENSG00000203386.5	1.266763984	0.236465605	0.053835622	0.419095587	2.537721691	0.011157668
ENSG00000235007.2	1.15632687	0.14524849	0.033061741	0.257435239	2.537570718	0.011162481
ENSG00000263278.2	3.295785685	1.192644587	0.27141981	2.113869364	2.537426799	0.011167072
ENSG00000243697.1	1.048823522	0.047669081	0.010846894	0.084491268	2.537320261	0.011170471
ENSG00000222024.2	1.795086464	0.58505319	0.133060568	1.037045813	2.536951104	0.011182257
ENSG00000230953.2	1.037296677	0.03661798	0.008327439	0.064908521	2.536887593	0.011184286
ENSG00000259635.1	1.055243265	0.053771324	0.012222463	0.095320185	2.536528209	0.011195772
ENSG00000261522.4	1.318693905	0.276641781	0.062873586	0.490409975	2.536429371	0.011198933
ENSG00000207467.1	3.674687795	1.301468175	0.295539161	2.30739719	2.535795979	0.011219208
ENSG00000243187.1	1.127153785	0.119695681	0.027163928	0.212227435	2.535337492	0.011233904
ENSG00000249868.5	2.312140055	0.838173526	0.190050722	1.486296331	2.534689279	0.011254711
ENSG00000231226.1	1.738821243	0.553207437	0.125332988	0.981081886	2.534076658	0.011274406
ENSG00000268078.1	1.103007222	0.098040288	0.022196488	0.173884088	2.533568119	0.011290779
ENSG00000008438.4	1.265044097	0.235106981	0.053223366	0.416990595	2.53349493	0.011293137
ENSG00000219712.1	4.055674753	1.400117074	0.316587207	2.483646941	2.532628886	0.011321074
ENSG00000271699.4	1.285005398	0.250762919	0.056661458	0.44486438	2.532110198	0.011337835
ENSG00000253606.1	1.309260148	0.269462205	0.06079419	0.478130219	2.530987887	0.011374178
ENSG00000231449.1	1.110604959	0.104904875	0.023666463	0.186143287	2.53094284	0.011375639
ENSG00000255669.1	1.26041273	0.231439231	0.052134719	0.410743743	2.529844628	0.011411305
ENSG00000267202.4	1.94097349	0.663189646	0.14936437	1.177014923	2.529707822	0.011415755
ENSG00000249494.4	1.121948162	0.115066605	0.025910614	0.204222596	2.52957091	0.011420209
ENSG00000257636.5	1.132288912	0.124241169	0.027963176	0.220519163	2.529219904	0.011431638
ENSG00000235720.1	1.139028616	0.130175808	0.029293177	0.23105844	2.529076536	0.011436309
ENSG00000268163.1	1.144249874	0.13474929	0.030315977	0.239182604	2.528922496	0.011441329
ENSG00000230311.2	1.243701717	0.218092188	0.049004984	0.387179393	2.528002258	0.011471361
ENSG00000185296.8	1.305381577	0.266495394	0.059865186	0.473125602	2.527807429	0.011477729
ENSG00000201563.1	1.457965093	0.377041691	0.084532425	0.669550958	2.526375126	0.011524635
ENSG00000207007.1	5.045074973	1.618412515	0.362811483	2.874013546	2.526304265	0.01152696
ENSG00000279951.1	1.171800191	0.158541191	0.035532603	0.28154978	2.526124624	0.011532856
ENSG00000168148.3	1.825638729	0.601929914	0.134714109	1.069145719	2.525087851	0.011566937
ENSG00000256923.1	1.388498315	0.328222814	0.073394371	0.583051257	2.52446268	0.011587531
ENSG00000272435.1	1.374180435	0.317857506	0.070966206	0.564748805	2.523334216	0.011624786
ENSG00000236077.2	7.246824368	1.980563355	0.442017356	3.519109353	2.523052836	0.011634092
ENSG00000230287.3	2.936245475	1.077131716	0.240303281	1.913960151	2.522786369	0.011642911
ENSG00000275139.1	1.095633388	0.091332632	0.020364373	0.162300892	2.522376503	0.011656487
ENSG00000181819.14	1.276846207	0.244393137	0.054480728	0.434305545	2.522224588	0.011661523
ENSG00000241451.2	3.203043708	1.164101516	0.25949325	2.068709782	2.522193454	0.011662555
ENSG00000260030.1	1.902419268	0.643126375	0.143258402	1.142994348	2.521674925	0.011679759
ENSG00000250073.2	1.025197282	0.024885064	0.00553733	0.044232797	2.520906584	0.011705292
ENSG00000260410.2	0.723826362	-0.323203747	-0.574492315	-0.07191518	-2.520877534	0.011706259
ENSG00000199773.1	3.911759445	1.363987259	0.303319089	2.424655428	2.520454539	0.011720338
ENSG00000254844.4	1.561962964	0.445943341	0.099126982	0.7927597	2.520160495	0.011730134
ENSG00000267239.1	1.305745155	0.266773878	0.059296345	0.474251411	2.52011476	0.011731658
ENSG00000274420.1	4.970253563	1.603470857	0.356081399	2.850860316	2.519457823	0.011753572
ENSG00000251990.1	2.178121328	0.778462729	0.172466948	1.38445851	2.517771508	0.011809991
ENSG00000226438.1	3.196573188	1.162079357	0.257455848	2.066702866	2.51776973	0.01181005
ENSG00000281346.1	1.374213656	0.317881681	0.070359879	0.565403483	2.517098055	0.011832589
ENSG00000274303.1	3.323981301	1.201163252	0.2657642	2.136562303	2.516826064	0.011841727
ENSG00000241542.3	2.891737965	1.061857693	0.234650068	1.889065319	2.515937682	0.011871617
ENSG00000226094.1	1.129272655	0.121573757	0.026847828	0.216299686	2.515469501	0.011887396
ENSG00000228728.1	1.468084224	0.383958302	0.084785579	0.683131026	2.515417967	0.011889134
ENSG00000247130.2	2.328143234	0.845071055	0.186491516	1.503650593	2.514971593	0.011904198
ENSG00000259899.1	1.631339242	0.489401298	0.107911939	0.870890658	2.514379221	0.011924214
ENSG00000278716.1	1.068114499	0.065894944	0.014503034	0.117286854	2.51307487	0.011968393
ENSG00000263597.1	1.061895781	0.060055783	0.013217571	0.106893995	2.513058613	0.011968945
ENSG00000232125.2	2.984462155	1.093419548	0.240426343	1.946412754	2.512403289	0.011991197
ENSG00000227192.1	1.059224103	0.057536662	0.012644845	0.102428479	2.512034307	0.012003742
ENSG00000226070.1	1.13371112	0.125496429	0.027573052	0.223419805	2.511846396	0.012010135
ENSG00000181984.11	2.212731322	0.794227645	0.174267679	1.41418761	2.510900164	0.012042375
ENSG00000255154.6	1.267434931	0.236995119	0.051984532	0.422005706	2.510677389	0.012049976
ENSG00000255058.1	2.002929431	0.694610824	0.152206914	1.237014734	2.50996015	0.012074479
ENSG00000248394.1	1.656085525	0.5044567	0.110522193	0.898391207	2.509851122	0.012078207
ENSG00000255343.1	1.953276899	0.669508423	0.146612734	1.192404112	2.509510835	0.012089851
ENSG00000226647.2	1.286943183	0.252269781	0.055182697	0.449356864	2.50873713	0.012116361
ENSG00000224908.1	0.873116544	-0.135686234	-0.241694558	-0.02967791	-2.508672161	0.01211859
ENSG00000255174.1	1.718180589	0.541265934	0.118239514	0.964292354	2.507790733	0.012148859
ENSG00000207744.1	1.058306086	0.056669597	0.012377794	0.100961401	2.507695801	0.012152123
ENSG00000205396.10	1.117534667	0.111125069	0.024263612	0.197986527	2.50745428	0.012160431
ENSG00000201944.1	1.414002191	0.346424117	0.075576225	0.617272009	2.50686386	0.012180762
ENSG00000234818.1	1.63736828	0.493090246	0.107438112	0.878742379	2.505986712	0.012211021
ENSG00000277170.1	1.160753481	0.149069347	0.032462866	0.265675827	2.505611599	0.012223982
ENSG00000147381.10	1.105331467	0.10014526	0.021803235	0.178487286	2.505438212	0.012229976
ENSG00000224707.1	3.834871231	1.344135857	0.292447883	2.395823831	2.504980502	0.012245814
ENSG00000230728.1	1.245113702	0.219226853	0.047680645	0.390773061	2.504728846	0.01225453
ENSG00000275356.2	1.107642238	0.102233646	0.022232204	0.182235088	2.504633153	0.012257846
ENSG00000182521.5	1.492856116	0.400691142	0.087114685	0.714267598	2.504461643	0.01226379
ENSG00000213650.3	1.278478324	0.245670561	0.053348994	0.437992127	2.503647721	0.012292036
ENSG00000231454.2	2.278858465	0.823674644	0.178795332	1.468553956	2.503371727	0.012301626
ENSG00000174226.7	1.034986897	0.034388767	0.007459884	0.06131765	2.502916452	0.012317462
ENSG00000224781.1	1.114029408	0.10798354	0.023371036	0.192596043	2.501330661	0.01237276
ENSG00000263439.1	3.919612549	1.365992809	0.295462952	2.436522667	2.500908023	0.012387535
ENSG00000260744.1	1.640371607	0.494922806	0.106924536	0.882921076	2.50009072	0.012416151
ENSG00000201034.1	4.613207404	1.528923364	0.330191951	2.727654777	2.499838326	0.012425
ENSG00000236438.5	1.115995738	0.109747045	0.023696288	0.195797801	2.49969046	0.012430186
ENSG00000279883.1	1.468964984	0.38455806	0.082992813	0.686123307	2.499359439	0.012441805
ENSG00000149300.8	1.181072872	0.166423239	0.035874084	0.296972394	2.498549716	0.012470265
ENSG00000223726.1	1.080412235	0.077342667	0.016656887	0.138028448	2.497930167	0.01249208
ENSG00000275563.1	3.608116524	1.283185898	0.276286073	2.290085722	2.497764012	0.012497936
ENSG00000271314.1	1.152465298	0.141903385	0.030536075	0.253270696	2.497371294	0.012511788
ENSG00000274317.1	1.086423522	0.082891129	0.017828302	0.147953956	2.497026865	0.012523947
ENSG00000272610.1	1.183296471	0.168304163	0.036175758	0.300432568	2.496587295	0.01253948
ENSG00000262429.1	1.592366467	0.465221254	0.099993058	0.83044945	2.496567661	0.012540174
ENSG00000227487.3	1.048783583	0.047631001	0.010228929	0.085033072	2.495985993	0.012560756
ENSG00000202279.1	1.397713726	0.334837849	0.071840869	0.597834829	2.49535232	0.012583212
ENSG00000231654.1	1.593091931	0.465676739	0.099864398	0.831489079	2.495021447	0.012594952
ENSG00000268985.1	2.590469721	0.951839219	0.204097543	1.699580894	2.494939962	0.012597844
ENSG00000214534.4	1.113097241	0.107146437	0.022937109	0.191355765	2.493822976	0.012637555
ENSG00000179994.9	1.903160004	0.643515665	0.137689867	1.149341463	2.493482008	0.0126497
ENSG00000277759.1	1.761866679	0.56637386	0.12106865	1.01167907	2.492834895	0.012672776
ENSG00000236107.6	1.077296822	0.074454961	0.015900952	0.133008971	2.492212628	0.012695001
ENSG00000199691.1	1.264146979	0.23439757	0.050017295	0.418777844	2.491648287	0.012715188
ENSG00000225920.2	1.037787386	0.037090933	0.007905429	0.066276437	2.490856193	0.012743569
ENSG00000244265.1	1.130199201	0.122393901	0.026084952	0.21870285	2.490813583	0.012745097
ENSG00000278986.1	1.092522667	0.088489396	0.018855461	0.158123331	2.490682572	0.012749797
ENSG00000232586.1	1.1545003	0.143667609	0.030608892	0.256726327	2.490593793	0.012752983
ENSG00000277252.1	1.702511278	0.532104383	0.1131501	0.951058667	2.48930604	0.012799274
ENSG00000266049.1	1.365907431	0.311818992	0.066296306	0.557341678	2.489195618	0.01280325
ENSG00000261629.1	4.898742952	1.588978632	0.337782801	2.840174462	2.489091487	0.012807
ENSG00000268564.1	1.047328782	0.046242906	0.009808746	0.082677065	2.487622373	0.01286002
ENSG00000233516.1	2.717579871	0.999741731	0.212024549	1.787458913	2.487514341	0.012863927
ENSG00000232667.8	1.115088893	0.108934127	0.023071678	0.194796575	2.486616319	0.01289644
ENSG00000235293.1	1.260126976	0.23121249	0.048968102	0.413456879	2.486595922	0.01289718
ENSG00000187686.4	1.081115605	0.077993476	0.016515127	0.139471824	2.486475447	0.012901547
ENSG00000276203.3	4.359253271	1.472300775	0.31175274	2.632848809	2.486460196	0.0129021
ENSG00000225870.1	1.537886128	0.430408829	0.091064676	0.769752983	2.485929982	0.012921339
ENSG00000243568.2	2.394359102	0.873115597	0.184653586	1.561577607	2.485649314	0.012931533
ENSG00000201136.1	1.226358342	0.20404908	0.043094854	0.365003306	2.484736551	0.012964734
ENSG00000266853.1	1.469981612	0.385249892	0.081204554	0.68929523	2.483431975	0.013012318
ENSG00000267197.1	1.132958489	0.124832344	0.026310728	0.223353959	2.483382929	0.01301411
ENSG00000201395.1	2.35631773	0.857100117	0.180429684	1.533770549	2.482575383	0.013043647
ENSG00000279420.1	1.918732515	0.651664819	0.137071443	1.166258196	2.482036565	0.013063387
ENSG00000280220.1	1.331188934	0.286072478	0.060129108	0.512015848	2.481558779	0.013080913
ENSG00000278925.1	1.224651778	0.20265654	0.042589443	0.362723638	2.481456385	0.013084672
ENSG00000260385.1	1.36834628	0.313602916	0.065880345	0.561325487	2.481204751	0.013093914
ENSG00000278888.1	1.059185171	0.057499906	0.01207278	0.102927032	2.4808469	0.013107066
ENSG00000280285.1	1.076906843	0.074092897	0.015553928	0.132631867	2.48073056	0.013111344
ENSG00000279803.1	1.082328813	0.079115028	0.016597638	0.141632417	2.480311578	0.013126762
ENSG00000178081.11	1.068844474	0.066578134	0.013962351	0.119193917	2.480068483	0.013135715
ENSG00000280550.1	1.045988751	0.044962611	0.009426487	0.080498735	2.479873673	0.013142894
ENSG00000260403.1	1.0819131	0.078730863	0.01648751	0.140974216	2.479134698	0.013170156
ENSG00000254100.1	1.273738575	0.241956336	0.050659279	0.433253393	2.479001565	0.013175073
ENSG00000233588.1	1.066967661	0.064820663	0.013562844	0.116078483	2.478571399	0.013190971
ENSG00000228431.1	1.190505583	0.174378077	0.036482083	0.31227407	2.478496594	0.013193737
ENSG00000227113.2	1.254030866	0.226363056	0.047302671	0.405423442	2.477730829	0.013222085
ENSG00000270521.1	4.897680815	1.58876179	0.331985201	2.845538379	2.477700425	0.013223212
ENSG00000213089.4	1.031239123	0.030761111	0.006427244	0.055094978	2.477644414	0.013225288
ENSG00000225310.1	7.362268791	1.996368145	0.41702315	3.57571314	2.477488881	0.013231053
ENSG00000170590.7	7.362268791	1.996368145	0.41702315	3.57571314	2.477488881	0.013231053
ENSG00000202058.1	1.097839285	0.093343962	0.019459981	0.167227943	2.476190398	0.013279274
ENSG00000223692.1	1.238904253	0.214227322	0.044656725	0.383797919	2.476124066	0.013281742
ENSG00000244142.1	1.222868234	0.201199111	0.041918308	0.360479914	2.475772367	0.013294831
ENSG00000231435.1	1.061055972	0.059264612	0.012336799	0.106192426	2.475216646	0.013315538
ENSG00000270799.1	3.944702107	1.37237344	0.285561983	2.459184897	2.47494862	0.013325534
ENSG00000261823.1	1.031680624	0.031189146	0.006480245	0.055898047	2.473991136	0.013361301
ENSG00000265194.1	1.050335299	0.049109446	0.010201046	0.088017846	2.473829427	0.01336735
ENSG00000260975.1	4.396393479	1.480784541	0.30753917	2.654029912	2.473723264	0.013371323
ENSG00000205100.2	1.187792126	0.172096228	0.035711337	0.308481119	2.473165515	0.01339221
ENSG00000181001.1	1.767079728	0.569328313	0.118054679	1.020601947	2.472697061	0.013409776
ENSG00000201544.1	1.31083106	0.270661333	0.056080177	0.48524249	2.472195015	0.013428624
ENSG00000231056.1	1.168728751	0.15591662	0.032304004	0.279529237	2.472166424	0.013429698
ENSG00000235581.1	3.307297581	1.196131415	0.247761158	2.144501672	2.472003393	0.013435824
ENSG00000277681.1	1.339868034	0.292571127	0.060441462	0.524700793	2.470295517	0.013500148
ENSG00000279235.1	1.303917362	0.265373089	0.05481619	0.475929988	2.470219213	0.013503028
ENSG00000264268.1	1.077699328	0.074828517	0.015456316	0.134200719	2.470199777	0.013503761
ENSG00000224007.1	4.868711418	1.582829306	0.326938428	2.838720184	2.470189479	0.01350415
ENSG00000266120.1	1.770750214	0.571403307	0.118017942	1.024788672	2.470150094	0.013505637
ENSG00000169314.13	1.066875696	0.064734467	0.013359544	0.11610939	2.469633359	0.013525159
ENSG00000204478.8	2.178861362	0.778802429	0.160622785	1.396982074	2.469225129	0.0135406
ENSG00000229007.1	1.131734772	0.123751652	0.025515571	0.221987733	2.469039681	0.013547619
ENSG00000248973.1	1.291818214	0.256050694	0.052791553	0.459309834	2.469016336	0.013548503
ENSG00000269476.1	0.817738148	-0.201213106	-0.360962486	-0.041463727	-2.468682145	0.013561162
ENSG00000234235.1	1.102679336	0.097742978	0.020125289	0.175360667	2.468157954	0.013581038
ENSG00000237167.1	2.070210815	0.727650445	0.149766391	1.3055345	2.467914895	0.013590263
ENSG00000205810.7	1.37600342	0.319183225	0.065666984	0.572699466	2.467643194	0.013600581
ENSG00000225536.2	1.170134825	0.157118977	0.032315681	0.281922273	2.467463161	0.013607422
ENSG00000249193.1	1.139683822	0.130750875	0.026869725	0.234632024	2.466925009	0.013627889
ENSG00000228237.4	1.162414207	0.150499056	0.030904461	0.27009365	2.466438638	0.013646411
ENSG00000272880.1	1.531993779	0.426570011	0.087537095	0.765602927	2.466019723	0.013662381
ENSG00000255492.1	4.694336275	1.546356734	0.317079908	2.775633561	2.465517482	0.01368155
ENSG00000251292.1	1.914092845	0.6492438	0.133019464	1.165468137	2.465002862	0.013701216
ENSG00000265566.2	1.295118898	0.258602504	0.052971751	0.464233258	2.464862802	0.013706572
ENSG00000228714.2	1.056967095	0.055403576	0.011347019	0.099460133	2.464763943	0.013710354
ENSG00000231508.1	3.895706677	1.359875095	0.27843764	2.44131255	2.4645958	0.013716789
ENSG00000240541.2	1.058988453	0.057314163	0.01172394	0.102904387	2.463986529	0.013740128
ENSG00000281097.1	1.639179065	0.494195546	0.100929144	0.887461949	2.462975391	0.013778937
ENSG00000280260.1	3.228208261	1.171927265	0.239259413	2.104595118	2.462758018	0.013787293
ENSG00000258883.1	1.964294333	0.675133063	0.137783852	1.212482274	2.462526157	0.013796211
ENSG00000263279.1	1.770178557	0.571080421	0.116513906	1.025646936	2.462339438	0.013803396
ENSG00000260343.1	1.290917136	0.255352924	0.052092866	0.458612982	2.462276848	0.013805805
ENSG00000248050.1	1.071533089	0.069090417	0.014075434	0.124105399	2.46141547	0.013839
ENSG00000183629.12	1.781127382	0.577246524	0.117427642	1.037065406	2.460495735	0.013874522
ENSG00000265136.1	1.205290907	0.186720954	0.037967827	0.335474081	2.460226225	0.013884946
ENSG00000177511.5	1.045844639	0.044824826	0.00910151	0.080548141	2.459319416	0.013920071
ENSG00000255028.4	1.356118285	0.304626417	0.061756441	0.547496392	2.4583393	0.013958123
ENSG00000259350.2	4.188506738	1.432344283	0.290372816	2.574315751	2.458330431	0.013958468
ENSG00000221819.5	1.4483143	0.370400329	0.075017648	0.665783009	2.457731454	0.013981768
ENSG00000258858.1	1.696794627	0.528740958	0.107081703	0.950400212	2.457703048	0.013982874
ENSG00000222282.1	1.281151155	0.247759014	0.050164419	0.445353608	2.457550748	0.013988805
ENSG00000224855.4	1.525595335	0.422384717	0.08551407	0.759255364	2.457497681	0.013990871
ENSG00000130656.4	2.057481144	0.721482489	0.146023183	1.296941795	2.457306154	0.013998333
ENSG00000174876.15	1.211719235	0.192040207	0.038857639	0.345222774	2.457145708	0.014004587
ENSG00000232136.2	1.531000764	0.425921616	0.086048914	0.765794317	2.456187339	0.014041993
ENSG00000259618.1	1.161172874	0.149430593	0.0301737	0.268687485	2.455862914	0.014054676
ENSG00000229326.3	1.467900864	0.383833396	0.077503333	0.69016346	2.45584656	0.014055316
ENSG00000259614.2	1.257971065	0.229500157	0.046328904	0.412671411	2.455691239	0.014061391
ENSG00000272438.1	1.034971311	0.034373707	0.006927262	0.061820153	2.454643131	0.014102451
ENSG00000272148.1	1.064379473	0.062391975	0.012552389	0.112231561	2.453592303	0.014143724
ENSG00000184788.11	1.659829814	0.506715076	0.101909682	0.91152047	2.453384548	0.014151896
ENSG00000169297.7	1.026604249	0.02625651	0.005266723	0.047246296	2.451754971	0.014216143
ENSG00000255202.1	1.309147956	0.26937651	0.054016888	0.484736133	2.451565677	0.014223623
ENSG00000232634.1	1.0888467	0.085119063	0.017058149	0.153179977	2.451190956	0.01423844
ENSG00000213177.3	1.444845706	0.368002538	0.073720857	0.662284219	2.450956913	0.014247701
ENSG00000242767.1	1.15100344	0.140634119	0.028164451	0.253103787	2.450774617	0.014254918
ENSG00000276702.1	1.065744069	0.063673212	0.01274733	0.114599094	2.450565366	0.014263206
ENSG00000266907.1	1.129007631	0.121339044	0.024259798	0.21841829	2.449752817	0.014295431
ENSG00000222743.1	2.948047005	1.081142919	0.215872765	1.946413073	2.448947502	0.014327433
ENSG00000233644.1	1.484882876	0.395335898	0.078890403	0.711781393	2.448586357	0.014341805
ENSG00000252855.1	1.676107691	0.516474255	0.103050246	0.929898263	2.448505452	0.014345026
ENSG00000267098.1	2.859786377	1.050746929	0.209641185	1.891852672	2.448474704	0.01434625
ENSG00000250891.1	1.503243422	0.407625055	0.081273336	0.733976773	2.448065635	0.014362549
ENSG00000248590.2	1.26309231	0.233562929	0.046533286	0.420592571	2.447606281	0.014380871
ENSG00000239149.1	1.08969911	0.085901612	0.017103973	0.154699252	2.447236082	0.014395651
ENSG00000249947.2	1.122851573	0.115871497	0.023060022	0.208682972	2.446938383	0.014407547
ENSG00000209482.1	1.241567405	0.216374617	0.043022104	0.389727131	2.446381934	0.014429805
ENSG00000278931.1	1.045908337	0.04488573	0.008923379	0.08084808	2.446292081	0.014433402
ENSG00000196224.7	1.092186674	0.08818181	0.017524403	0.158839216	2.446072959	0.014442177
ENSG00000279712.1	1.101654175	0.096812845	0.019232506	0.174393184	2.445847655	0.014451205
ENSG00000269138.1	1.309981503	0.270013017	0.053632186	0.486393849	2.445760957	0.01445468
ENSG00000253961.1	1.638888897	0.49401851	0.098106571	0.88993045	2.44564104	0.014459488
ENSG00000259499.1	1.511294705	0.412966704	0.081981207	0.743952202	2.445423963	0.014468195
ENSG00000257506.1	2.173364719	0.776276529	0.154068595	1.398484462	2.445282286	0.014473881
ENSG00000228328.2	1.138963087	0.130118275	0.025811763	0.234424787	2.444978061	0.014486095
ENSG00000200550.1	1.151650852	0.141196437	0.02795747	0.254435403	2.443857798	0.014531153
ENSG00000273451.1	1.339713612	0.292455869	0.057860323	0.527051414	2.443366807	0.01455094
ENSG00000239828.5	1.038662802	0.037934119	0.007504526	0.068363711	2.44332904	0.014552463
ENSG00000203363.2	1.85874219	0.619900017	0.122579487	1.117220547	2.443055605	0.014563493
ENSG00000233278.1	1.171005408	0.157862703	0.031207543	0.284517862	2.442894657	0.014569989
ENSG00000258965.2	6.565544393	1.881835428	0.37173085	3.391940005	2.442433272	0.014588626
ENSG00000235779.6	2.360104101	0.858705728	0.169611536	1.547799921	2.442383522	0.014590637
ENSG00000075886.10	1.04510188	0.044114374	0.008699104	0.079529644	2.441392777	0.014630732
ENSG00000254033.1	3.941995962	1.371687184	0.270470865	2.472903504	2.441352741	0.014632355
ENSG00000212493.1	1.182732285	0.167827258	0.033083213	0.302571303	2.441186781	0.014639081
ENSG00000251779.1	3.599557292	1.280810864	0.252477207	2.30914452	2.441175728	0.014639529
ENSG00000266992.1	1.093371763	0.089266282	0.017590145	0.160942419	2.440961591	0.014648213
ENSG00000178358.4	3.612370233	1.284364131	0.253040554	2.315687709	2.440851247	0.014652689
ENSG00000267192.1	1.129772361	0.122016162	0.02403387	0.219998454	2.44071942	0.014658038
ENSG00000231868.1	2.472259501	0.90513251	0.178202695	1.632062325	2.440437969	0.014669465
ENSG00000234030.1	2.099212495	0.741562272	0.145990844	1.3371337	2.440404756	0.014670814
ENSG00000146469.11	1.037186757	0.036512006	0.007183445	0.065840568	2.440017988	0.014686531
ENSG00000162006.8	1.148481996	0.138441067	0.027214328	0.249667805	2.439516869	0.014706916
ENSG00000253108.1	1.486315602	0.396300307	0.077873798	0.714726817	2.439289151	0.014716188
ENSG00000231104.7	1.073333813	0.070769517	0.013905353	0.127633682	2.43924633	0.014717932
ENSG00000277057.1	3.958991355	1.375989284	0.270357422	2.481621147	2.439229124	0.014718633
ENSG00000225240.1	3.958991355	1.375989284	0.270357422	2.481621147	2.439229124	0.014718633
ENSG00000275643.1	6.778270351	1.913721959	0.374721875	3.452722043	2.437183827	0.014802152
ENSG00000255679.1	6.778270351	1.913721959	0.374721875	3.452722043	2.437183827	0.014802152
ENSG00000218483.1	6.778270351	1.913721959	0.374721875	3.452722043	2.437183827	0.014802152
ENSG00000215296.8	2.508041376	0.91950212	0.180007013	1.658997228	2.437056069	0.014807383
ENSG00000231993.1	1.091774341	0.087804209	0.01718659	0.158421827	2.436970983	0.014810868
ENSG00000227689.1	1.277005108	0.244517577	0.047824522	0.441210632	2.436515329	0.014829541
ENSG00000226549.3	1.36198126	0.308940449	0.060386821	0.557494077	2.436142888	0.014844819
ENSG00000178372.7	3.520709748	1.258662602	0.246006838	2.271318367	2.436102627	0.014846472
ENSG00000234722.3	1.148631762	0.138571461	0.02708011	0.250062813	2.436019211	0.014849896
ENSG00000228115.1	1.553489742	0.440503847	0.085939641	0.795068052	2.435022092	0.014890881
ENSG00000278004.1	2.64344839	0.972084273	0.189262404	1.754906142	2.433823379	0.014940283
ENSG00000230215.1	2.340880572	0.850527171	0.165591775	1.535462568	2.433810008	0.014940835
ENSG00000277912.1	1.052080655	0.05076978	0.009873941	0.091665619	2.433180092	0.014966855
ENSG00000207142.1	1.277215234	0.244682109	0.047525304	0.441838915	2.432419821	0.014998312
ENSG00000228157.4	1.185460789	0.170131551	0.033028396	0.307234706	2.432122821	0.015010616
ENSG00000232015.2	2.481282379	0.908775515	0.176356572	1.641194458	2.431896794	0.015019986
ENSG00000248585.2	1.83510668	0.607102616	0.117810027	1.096395205	2.43187673	0.015020818
ENSG00000258642.1	1.227147092	0.204692038	0.039684799	0.369699276	2.43134195	0.01504301
ENSG00000239523.4	1.028060692	0.027674205	0.005353101	0.049995308	2.43000725	0.015098521
ENSG00000249503.1	7.659750136	2.035979364	0.393169166	3.678789562	2.429036678	0.015139001
ENSG00000218730.1	7.659750136	2.035979364	0.393169166	3.678789562	2.429036678	0.015139001
ENSG00000227491.1	2.462073522	0.90100389	0.173869904	1.628137877	2.42862417	0.015156234
ENSG00000224232.1	1.26337623	0.233787685	0.045101674	0.422473695	2.42845477	0.015163316
ENSG00000273540.1	1.545621466	0.435426073	0.083948843	0.786903303	2.428093052	0.015178448
ENSG00000275612.1	1.56540938	0.448147375	0.086358101	0.809936648	2.427801979	0.015190635
ENSG00000232729.6	1.078360288	0.075441635	0.014528881	0.136354389	2.427453658	0.015205229
ENSG00000250156.3	1.503393122	0.407724635	0.078376111	0.737073159	2.426382817	0.015250174
ENSG00000230368.2	1.105924991	0.100682081	0.019329554	0.182034608	2.425656089	0.015280743
ENSG00000197617.6	1.473454486	0.387609634	0.074408508	0.700810761	2.425600867	0.015283068
ENSG00000240063.1	1.238673428	0.214040991	0.041070444	0.387011537	2.425341429	0.015293995
ENSG00000251870.1	1.482625198	0.393814299	0.075474526	0.712154072	2.424647842	0.015323243
ENSG00000277504.1	1.089521564	0.085738668	0.01641934	0.155057995	2.424211349	0.015341674
ENSG00000224849.2	2.214781688	0.795153838	0.152245231	1.438062445	2.424097093	0.015346502
ENSG00000254019.1	2.031975977	0.709008707	0.135538326	1.282479089	2.423196692	0.015384594
ENSG00000272167.2	1.395890569	0.333532613	0.063714494	0.603350732	2.422787286	0.015401942
ENSG00000261498.1	4.807847319	1.570249441	0.299625634	2.840873249	2.422142835	0.015429285
ENSG00000251323.2	1.053151333	0.051786939	0.009854593	0.093719285	2.420578494	0.015495833
ENSG00000233435.1	1.026292525	0.025952818	0.004928239	0.046977397	2.419386784	0.015546699
ENSG00000238133.5	1.028599183	0.02819786	0.005353293	0.051042427	2.419253158	0.015552412
ENSG00000257624.1	1.126483892	0.119101182	0.022601631	0.215600732	2.419016724	0.015562525
ENSG00000199325.1	1.157557143	0.146311873	0.027732883	0.264890864	2.418354223	0.015590891
ENSG00000257580.1	1.60851605	0.475312046	0.09008865	0.860535443	2.418322719	0.015592241
ENSG00000237158.1	2.034615678	0.710306945	0.134570547	1.286043343	2.418078891	0.015602694
ENSG00000248809.4	1.107025234	0.101676449	0.019260905	0.184091992	2.418016903	0.015605352
ENSG00000257900.2	1.227899741	0.205305182	0.038872057	0.371738307	2.417732423	0.015617556
ENSG00000279325.1	2.914627619	1.069742065	0.20223426	1.93724987	2.416872686	0.015654491
ENSG00000231725.1	1.370856877	0.315436002	0.059576482	0.571295523	2.416338474	0.01567748
ENSG00000267605.4	1.056725389	0.055174871	0.010417375	0.099932367	2.416148563	0.01568566
ENSG00000172900.10	1.45666695	0.376150915	0.070995398	0.681306432	2.415955816	0.015693966
ENSG00000215319.2	1.402621435	0.338342939	0.063846872	0.612839006	2.41584509	0.015698739
ENSG00000077080.8	1.133240905	0.125081585	0.023584546	0.226578625	2.415394615	0.01571817
ENSG00000224593.1	1.542561393	0.433444277	0.081698632	0.785189921	2.415197415	0.015726683
ENSG00000258696.1	1.357739882	0.305821466	0.057632212	0.554010719	2.415088687	0.015731379
ENSG00000234423.1	1.503992334	0.408123128	0.076810789	0.739435468	2.414358111	0.015762961
ENSG00000241962.8	1.040957817	0.040141268	0.007549849	0.072732686	2.413992468	0.015778789
ENSG00000237480.1	1.12841358	0.120812735	0.022716879	0.218908591	2.413849256	0.015784992
ENSG00000271524.1	1.063610283	0.061669049	0.011584812	0.111753286	2.413316468	0.015808087
ENSG00000251015.1	1.107383524	0.102000047	0.019134994	0.1848651	2.412554046	0.015841189
ENSG00000182698.10	3.220104373	1.169413773	0.219378998	2.119448548	2.412552611	0.015841251
ENSG00000200220.1	2.187463782	0.782742782	0.146606019	1.418879546	2.411663262	0.01587994
ENSG00000257210.1	1.07388741	0.071285158	0.01334726	0.129223056	2.411484481	0.015887728
ENSG00000105954.2	1.554362127	0.441065254	0.082551218	0.79957929	2.411264069	0.015897334
ENSG00000231490.1	4.957152503	1.600831484	0.299531236	2.902131732	2.411105399	0.015904252
ENSG00000240031.1	1.567214577	0.449299889	0.083895144	0.814704633	2.409962139	0.015954176
ENSG00000231261.1	1.344437791	0.295975926	0.055236511	0.536715341	2.409668377	0.015967026
ENSG00000274951.1	2.302336674	0.833924552	0.155504671	1.512344433	2.409219031	0.0159867
ENSG00000181359.5	1.105883997	0.100645013	0.018749067	0.182540958	2.408673581	0.016010611
ENSG00000181961.3	1.118928516	0.112371545	0.020930391	0.203812699	2.408589243	0.01601431
ENSG00000243049.3	8.063970123	2.087406006	0.38860565	3.786206363	2.408311593	0.016026496
ENSG00000241251.2	1.380039214	0.322111914	0.05995302	0.584270809	2.408187419	0.016031948
ENSG00000233354.1	1.13185131	0.12385462	0.022958793	0.224750446	2.405952778	0.01613035
ENSG00000279294.1	1.655140583	0.50388595	0.093210676	0.914561223	2.404815622	0.016180627
ENSG00000231341.1	1.47042321	0.385550257	0.071294209	0.699806305	2.4046144	0.016189538
ENSG00000255181.3	2.290794124	0.828898537	0.153238425	1.504558649	2.404480078	0.016195489
ENSG00000226632.1	1.296921693	0.259993528	0.048063612	0.471923444	2.404464463	0.016196181
ENSG00000226432.3	1.237682555	0.213240724	0.039382992	0.387098456	2.403943349	0.016219287
ENSG00000269976.1	1.037306524	0.036627473	0.006764117	0.066490828	2.40390021	0.016221201
ENSG00000101200.5	1.053420734	0.052042711	0.009607425	0.094477997	2.403703335	0.016229938
ENSG00000229442.2	1.441523193	0.365700327	0.067431516	0.663969139	2.403065434	0.016258278
ENSG00000235519.1	2.853893784	1.048684302	0.193147497	1.904221107	2.402448907	0.016285709
ENSG00000259351.1	1.093408475	0.089299858	0.016445424	0.162154293	2.402386445	0.016288491
ENSG00000232489.1	1.123626534	0.116561432	0.021444174	0.21167869	2.401837613	0.016312948
ENSG00000234382.2	1.112969497	0.107031666	0.019690864	0.194372468	2.401835167	0.016313057
ENSG00000246214.1	1.041937928	0.041082372	0.007556964	0.074607779	2.401759606	0.016316427
ENSG00000267304.1	1.058768469	0.057106411	0.010493073	0.103719749	2.401169125	0.016342781
ENSG00000241596.1	1.882186603	0.632434188	0.116181621	1.148686754	2.401050011	0.016348102
ENSG00000274251.1	1.48445468	0.395047486	0.072451688	0.717643284	2.400151675	0.01638828
ENSG00000182450.11	1.13499765	0.126630581	0.023184241	0.23007692	2.399228229	0.016429671
ENSG00000163612.10	1.174890918	0.161175308	0.029491498	0.292859117	2.398911449	0.016443891
ENSG00000215354.8	7.97982495	2.076916475	0.37983336	3.773999591	2.398634134	0.016456348
ENSG00000211661.2	1.0311986	0.030721815	0.005611869	0.055831762	2.398000008	0.016484865
ENSG00000229717.2	2.092415126	0.738318961	0.134772314	1.341865609	2.397625069	0.016501746
ENSG00000261064.1	1.028838135	0.028430141	0.005184753	0.051675528	2.397122961	0.016524377
ENSG00000278643.1	1.586311292	0.461411379	0.08414253	0.838680228	2.397096093	0.016525589
ENSG00000227406.1	2.228385809	0.801277471	0.146020425	1.456534517	2.396731168	0.016542055
ENSG00000175520.8	2.971565114	1.089088788	0.19784281	1.980334766	2.395045649	0.016618296
ENSG00000280069.1	1.096807931	0.09240408	0.016785533	0.168022627	2.395029734	0.016619018
ENSG00000260500.1	1.288350451	0.25336268	0.045967721	0.460757638	2.394377039	0.016648625
ENSG00000258571.1	1.245279004	0.219359605	0.039786791	0.398932418	2.394220572	0.016655729
ENSG00000259916.1	1.062521997	0.060645325	0.010996514	0.110294136	2.394068483	0.016662637
ENSG00000261898.2	1.118429494	0.111925463	0.020288098	0.203562829	2.393891135	0.016670696
ENSG00000278267.1	1.213284283	0.193330966	0.035036086	0.351625847	2.393771228	0.016676147
ENSG00000279074.1	1.365153178	0.311266641	0.056384081	0.5661492	2.393539233	0.016686697
ENSG00000274978.1	1.297430725	0.260385943	0.047146019	0.473625867	2.393299817	0.01669759
ENSG00000252469.1	1.26939541	0.238540732	0.043190493	0.433890971	2.393297529	0.016697694
ENSG00000267868.1	1.034145231	0.033575222	0.00607584	0.061074603	2.39300747	0.016710901
ENSG00000255275.3	2.081602358	0.733137961	0.132563867	1.333712055	2.392584053	0.016730196
ENSG00000280264.1	1.320783142	0.27822485	0.050305685	0.506144016	2.392561788	0.016731211
ENSG00000270846.1	1.811539507	0.59417704	0.107406735	1.080947345	2.39243353	0.016737059
ENSG00000265521.1	2.532573423	0.929235949	0.167964187	1.690507711	2.392403193	0.016738443
ENSG00000280266.1	1.107858835	0.102429175	0.018497174	0.186361175	2.391906439	0.016761114
ENSG00000251791.1	1.213693615	0.193668284	0.034931941	0.352404627	2.391278855	0.016789795
ENSG00000231718.1	1.103635097	0.098609366	0.017762036	0.179456695	2.390565095	0.016822467
ENSG00000259982.1	1.337115545	0.290514716	0.0522318	0.528797632	2.389589606	0.016867209
ENSG00000268533.1	1.104858838	0.099717579	0.017910818	0.181524339	2.389079609	0.016890642
ENSG00000235403.1	1.189897867	0.173867477	0.031227989	0.316506966	2.38905788	0.016891641
ENSG00000267992.1	0.358951563	-1.024567821	-1.865217701	-0.183917942	-2.388766213	0.016905056
ENSG00000224099.1	1.070129752	0.067779904	0.012163828	0.12339598	2.388628993	0.01691137
ENSG00000280903.1	2.611507843	0.959927772	0.172182425	1.747673119	2.388365565	0.016923499
ENSG00000248458.2	1.032292519	0.031782075	0.005700665	0.057863486	2.388357115	0.016923888
ENSG00000256484.1	2.257788368	0.814385736	0.145896445	1.482875027	2.387722188	0.016953152
ENSG00000263360.2	6.828481519	1.921102324	0.343977369	3.498227278	2.387440104	0.016966167
ENSG00000259849.1	6.828481519	1.921102324	0.343977369	3.498227278	2.387440104	0.016966167
ENSG00000258828.2	6.828481519	1.921102324	0.343977369	3.498227278	2.387440104	0.016966167
ENSG00000270540.1	1.149212736	0.13907713	0.024795417	0.253358844	2.385212451	0.017069261
ENSG00000253887.1	1.20158396	0.183640653	0.032720814	0.334560492	2.384902267	0.017083659
ENSG00000278057.3	1.317137708	0.275460979	0.049081221	0.501840738	2.384902267	0.017083659
ENSG00000277323.1	1.317137708	0.275460979	0.049081221	0.501840738	2.384902267	0.017083659
ENSG00000260854.1	1.284563629	0.250419072	0.044619292	0.456218852	2.384902267	0.017083659
ENSG00000243365.3	2.172223748	0.775751411	0.138203843	1.41329898	2.384833543	0.017086851
ENSG00000234607.2	2.147143838	0.764138512	0.136082053	1.39219497	2.384632689	0.017096181
ENSG00000253595.4	1.186444635	0.170961133	0.030444423	0.311477843	2.38461079	0.017097199
ENSG00000232734.1	2.169234812	0.774374484	0.13774141	1.411007558	2.384020186	0.017124663
ENSG00000251139.2	1.188099377	0.172354868	0.030591094	0.314118642	2.382903077	0.017176716
ENSG00000237641.1	1.081853149	0.07867545	0.013960485	0.143390415	2.38277264	0.017182803
ENSG00000234445.1	2.710553917	0.997153012	0.175696709	1.818609314	2.379169754	0.017351683
ENSG00000266897.1	1.149069772	0.138952722	0.024460325	0.253445118	2.378693594	0.017374111
ENSG00000274810.2	1.156912249	0.145754602	0.025639102	0.265870101	2.378325615	0.017391461
ENSG00000257884.2	1.265620026	0.235562141	0.041365665	0.429758617	2.377454641	0.017432587
ENSG00000250842.1	1.280337202	0.247123482	0.043391716	0.450855249	2.377406002	0.017434886
ENSG00000265802.2	1.320574367	0.278066768	0.048821108	0.507312428	2.377366058	0.017436774
ENSG00000230849.2	1.080167068	0.077115722	0.013511906	0.140719538	2.376335996	0.017485533
ENSG00000257070.1	2.173805085	0.776479128	0.135871752	1.417086503	2.375669064	0.017517166
ENSG00000237934.1	1.202562584	0.184454767	0.032269591	0.336639943	2.37555792	0.017522442
ENSG00000264769.1	1.097445094	0.092984837	0.016262645	0.169707028	2.37541352	0.0175293
ENSG00000207422.1	3.3806736	1.218074979	0.212890723	2.223259236	2.375070117	0.017545617
ENSG00000219700.1	1.303714655	0.265217617	0.046325428	0.484109806	2.374762571	0.017560242
ENSG00000250692.1	1.280348661	0.247132432	0.043077631	0.451187233	2.373728351	0.017609501
ENSG00000186244.7	6.268077953	1.835469761	0.319480738	3.351458785	2.37300836	0.017643865
ENSG00000274678.1	1.132101636	0.12407576	0.021593671	0.22655785	2.37294169	0.01764705
ENSG00000233799.1	1.087912627	0.084260839	0.014627844	0.153893833	2.371694773	0.017706711
ENSG00000279062.1	3.236191374	1.174397137	0.203861491	2.144932782	2.371655387	0.017708599
ENSG00000236189.2	0.575173498	-0.553083548	-1.010202439	-0.095964657	-2.371426462	0.017719572
ENSG00000249650.1	1.118141059	0.111667538	0.019361754	0.203973321	2.371079508	0.017736215
ENSG00000179213.12	1.110404102	0.104724005	0.018134908	0.191313102	2.370451764	0.017766362
ENSG00000225805.4	1.20986371	0.190507717	0.032860872	0.348154562	2.368510857	0.017859856
ENSG00000266236.1	1.040839749	0.040027838	0.006895648	0.073160028	2.367882129	0.017890235
ENSG00000224464.2	1.534869475	0.428445345	0.073762664	0.783128026	2.367573861	0.017905146
ENSG00000254076.1	1.391009217	0.330029539	0.056807801	0.603251277	2.367476378	0.017909863
ENSG00000278829.1	1.218731241	0.197810351	0.034034468	0.361586234	2.367266517	0.017920023
ENSG00000255445.1	1.080954867	0.077844787	0.013392256	0.142297318	2.367214705	0.017922532
ENSG00000255157.1	6.200932025	1.824699607	0.313894714	3.3355045	2.367178932	0.017924265
ENSG00000273521.1	1.09617565	0.09182744	0.015796585	0.167858296	2.367176785	0.017924369
ENSG00000262692.1	1.029946965	0.029507311	0.005065039	0.053949583	2.366116633	0.01797578
ENSG00000229297.1	4.05295532	1.399446324	0.240023498	2.558869149	2.365715365	0.017995274
ENSG00000260464.1	1.027939783	0.027556589	0.004725848	0.050387329	2.365666618	0.017997643
ENSG00000259844.2	3.137834996	1.14353307	0.196083404	2.090982736	2.36559652	0.01800105
ENSG00000237546.1	3.137834996	1.14353307	0.196083404	2.090982736	2.36559652	0.01800105
ENSG00000237524.6	3.137834996	1.14353307	0.196083404	2.090982736	2.36559652	0.01800105
ENSG00000271691.1	2.096630537	0.74033155	0.12688344	1.35377966	2.365356011	0.018012746
ENSG00000250386.1	1.666274314	0.510590185	0.087499546	0.933680823	2.365304927	0.018015231
ENSG00000235635.1	1.827699575	0.603058113	0.103311806	1.10280442	2.365144405	0.018023042
ENSG00000277792.1	1.893823476	0.638597789	0.109313314	1.167882263	2.364756055	0.018041951
ENSG00000268204.1	1.079652216	0.076638967	0.013111558	0.140166376	2.36448515	0.018055151
ENSG00000259215.1	1.082750955	0.079504983	0.013596122	0.145413843	2.364278522	0.018065225
ENSG00000278967.1	1.649745003	0.500620732	0.085478247	0.915763217	2.3635225	0.018102127
ENSG00000251962.1	7.348161442	1.994450138	0.339732054	3.649168222	2.362366422	0.018158684
ENSG00000259138.1	1.099769441	0.095100559	0.016186398	0.17401472	2.361980007	0.018177622
ENSG00000257489.5	1.041001732	0.040183454	0.006839046	0.073527861	2.36195897	0.018178654
ENSG00000278405.1	1.84338203	0.611601944	0.104089416	1.119114473	2.361947176	0.018179232
ENSG00000259773.1	3.194419709	1.161405447	0.197485358	2.125325535	2.361516141	0.01820038
ENSG00000231866.2	2.346855423	0.853076314	0.145047958	1.561104671	2.361485719	0.018201873
ENSG00000255393.1	1.719476733	0.542020019	0.092142021	0.991898018	2.361395133	0.01820632
ENSG00000261420.1	1.071947211	0.069476818	0.011778847	0.127174789	2.36008406	0.018270794
ENSG00000265429.2	1.315106192	0.273917417	0.04641943	0.501415403	2.359881421	0.018280777
ENSG00000230872.1	1.113788875	0.107767604	0.018251797	0.197283411	2.359590212	0.018295132
ENSG00000273679.1	1.607551835	0.474712423	0.080267121	0.869157724	2.358804244	0.018333924
ENSG00000240627.1	1.301010227	0.263141061	0.044380115	0.481902006	2.357582614	0.018394362
ENSG00000241095.1	1.334877773	0.288839732	0.04868567	0.528993793	2.357301262	0.018408306
ENSG00000223336.1	1.870478636	0.626194353	0.105294302	1.147094405	2.356149468	0.018465486
ENSG00000207072.1	2.148558664	0.764797228	0.128524738	1.401069719	2.355869609	0.018479403
ENSG00000188512.6	1.210471705	0.191010123	0.032028958	0.349991287	2.354825882	0.018531387
ENSG00000227400.2	7.200447393	1.974143162	0.33084897	3.617437354	2.354568961	0.018544202
ENSG00000267773.1	1.908023923	0.646068111	0.108222429	1.183913793	2.354337446	0.018555758
ENSG00000224016.2	1.17183927	0.15857454	0.026537249	0.290611832	2.35388339	0.018578438
ENSG00000279461.1	1.096598644	0.092213248	0.015430443	0.168996052	2.35384271	0.018580471
ENSG00000260141.1	1.33578102	0.289516155	0.04831163	0.53072068	2.352531471	0.018646112
ENSG00000233114.2	4.910837909	1.591444581	0.265424131	2.917465031	2.352282019	0.018658622
ENSG00000167346.6	1.429092023	0.357039293	0.059509455	0.654569132	2.351979751	0.018673791
ENSG00000269125.1	1.092969087	0.088897927	0.014815382	0.162980471	2.351926968	0.018676441
ENSG00000250860.1	2.31048228	0.837456282	0.139461323	1.535451241	2.351570209	0.018694361
ENSG00000279485.1	1.897866653	0.640730441	0.10652777	1.174933111	2.350809266	0.018732633
ENSG00000271086.4	1.051276527	0.050005166	0.008312428	0.091697904	2.350728885	0.01873668
ENSG00000242889.3	1.985469952	0.685855638	0.113777152	1.257934123	2.349769101	0.01878506
ENSG00000235672.1	1.204098072	0.185730798	0.030773764	0.340687833	2.349203937	0.018813599
ENSG00000178809.10	1.054859538	0.053407619	0.008840344	0.097974894	2.348741519	0.018836978
ENSG00000213144.2	1.021962155	0.021724461	0.003595622	0.0398533	2.348697587	0.018839201
ENSG00000178115.11	1.195642299	0.17868353	0.029518808	0.327848252	2.347829163	0.01888318
ENSG00000224928.2	1.561355157	0.445554134	0.073530451	0.817577818	2.347350709	0.018907449
ENSG00000254589.1	1.156888744	0.145734285	0.024013217	0.267455353	2.346627037	0.018944207
ENSG00000224505.2	1.134536538	0.126224231	0.020786532	0.231661929	2.346361404	0.018957715
ENSG00000248428.1	1.117231032	0.110853332	0.018252748	0.203453915	2.346297724	0.018960955
ENSG00000177855.8	1.07311786	0.070568299	0.011611293	0.129525305	2.345969279	0.018977672
ENSG00000280057.1	1.076127096	0.073368574	0.012064018	0.134673129	2.345661926	0.018993326
ENSG00000279405.1	1.268212029	0.237608058	0.039000673	0.436215443	2.344843497	0.019035068
ENSG00000265647.1	3.272991218	1.185704312	0.194563395	2.17684523	2.344709725	0.019041898
ENSG00000214810.4	1.191967733	0.175605498	0.028790857	0.32242014	2.344319671	0.019061826
ENSG00000172640.3	1.277075226	0.244572484	0.040092269	0.449052699	2.344252522	0.019065258
ENSG00000264265.1	1.133057376	0.124919622	0.020475296	0.229363948	2.344195887	0.019068154
ENSG00000243107.1	1.059902658	0.058177072	0.009530667	0.106823477	2.343954602	0.019080494
ENSG00000233756.4	2.752667209	1.012570336	0.165873518	1.859267153	2.343933919	0.019081552
ENSG00000225039.1	1.104294136	0.09920634	0.016251335	0.182161346	2.343931542	0.019081673
ENSG00000279550.1	1.659279118	0.506383242	0.082819107	0.929947377	2.343193946	0.019119441
ENSG00000224295.2	1.04978152	0.048582067	0.007944612	0.089219522	2.34313643	0.019122389
ENSG00000226158.1	1.193816502	0.17715532	0.028958474	0.325352165	2.342951666	0.019131861
ENSG00000261330.1	0.621366506	-0.475834185	-0.873906089	-0.077762281	-2.342837703	0.019137706
ENSG00000264384.2	1.238529369	0.213924683	0.034892674	0.392956691	2.341953695	0.019183095
ENSG00000235137.2	1.120522518	0.11379511	0.018502549	0.209087671	2.340521816	0.019256813
ENSG00000244214.1	1.893319569	0.638331674	0.103732569	1.172930779	2.34027158	0.019269722
ENSG00000215089.3	1.820653851	0.599195695	0.097333478	1.101057912	2.340088459	0.019279173
ENSG00000223602.2	2.225551267	0.800004646	0.129595648	1.470413644	2.33884136	0.019343645
ENSG00000241213.1	2.720634966	1.000865296	0.161926678	1.839803914	2.338263959	0.019373559
ENSG00000224646.2	1.080554766	0.077474582	0.012515582	0.142433582	2.337588166	0.019408622
ENSG00000206897.1	1.18811926	0.172371603	0.027811194	0.316932013	2.337030839	0.019437581
ENSG00000203914.4	1.0187208	0.018547722	0.002987034	0.03410841	2.336199203	0.019480862
ENSG00000240409.1	1.066589923	0.064466571	0.010371539	0.118561604	2.335744181	0.019504578
ENSG00000212443.1	1.070714004	0.06832572	0.010990805	0.125660635	2.33567887	0.019507985
ENSG00000250483.1	1.058270883	0.056636334	0.009101858	0.10417081	2.335256114	0.019530045
ENSG00000270655.1	1.274215414	0.242330628	0.038944193	0.445717063	2.335255561	0.019530074
ENSG00000163915.6	1.056392494	0.054859796	0.00881457	0.100905023	2.335165518	0.019534776
ENSG00000199977.1	2.520116038	0.924304947	0.148153881	1.700456014	2.334087378	0.019591147
ENSG00000232709.1	1.068482297	0.066239227	0.010612378	0.121866076	2.333881956	0.019601904
ENSG00000130055.12	1.050434996	0.04920436	0.007881451	0.090527269	2.333784708	0.019606998
ENSG00000234227.1	3.297556617	1.193181775	0.190950066	2.195413484	2.333385868	0.019627902
ENSG00000273302.1	1.102460036	0.097544079	0.015593346	0.179494812	2.332900211	0.019653383
ENSG00000259921.1	1.069048301	0.066768814	0.010667925	0.122869704	2.33266305	0.019665837
ENSG00000227430.1	1.211712502	0.19203465	0.030675643	0.353393658	2.332568874	0.019670784
ENSG00000251414.1	1.044840737	0.043864469	0.007001531	0.080727408	2.332228062	0.019688697
ENSG00000252532.1	3.26946132	1.184625237	0.188610645	2.18063983	2.331113236	0.01974739
ENSG00000229389.1	3.824843093	1.341517445	0.213520248	2.469514642	2.330968449	0.019755023
ENSG00000206814.1	1.716537741	0.540309321	0.085840243	0.994778398	2.330162517	0.019797563
ENSG00000223724.1	3.814888358	1.3389114	0.212518332	2.465304469	2.329753437	0.019819186
ENSG00000262662.1	1.324353015	0.28092405	0.044559298	0.517288801	2.329454863	0.019834982
ENSG00000207325.1	1.597591459	0.468497157	0.074268803	0.86272551	2.329202216	0.019848356
ENSG00000226252.1	1.029019888	0.028606784	0.004534605	0.052678963	2.32917291	0.019849907
ENSG00000181322.12	1.034216867	0.03364449	0.005329156	0.061959824	2.328843723	0.019867346
ENSG00000280340.1	3.295555853	1.19257485	0.188756191	2.196393508	2.328511962	0.019884935
ENSG00000258860.1	2.058861237	0.722153032	0.11412163	1.330184434	2.327830323	0.019921115
ENSG00000273325.1	1.095126881	0.090870229	0.014346437	0.167394022	2.327411789	0.019943359
ENSG00000227684.1	1.764174329	0.567682778	0.089602981	1.045762576	2.327305624	0.019949005
ENSG00000204904.6	1.177887924	0.16372294	0.025828935	0.301616945	2.327084972	0.019960743
ENSG00000230457.3	1.036497572	0.035847311	0.005654667	0.066039955	2.327038255	0.019963229
ENSG00000236337.1	1.065314534	0.063270093	0.009979759	0.116560427	2.327009304	0.01996477
ENSG00000196565.11	1.21046657	0.19100588	0.030096608	0.351915152	2.326557325	0.019988838
ENSG00000265931.1	6.103605295	1.808879629	0.284891684	3.332867573	2.32635628	0.019999552
ENSG00000176136.5	1.077413599	0.074563353	0.01173742	0.137389286	2.326133173	0.020011447
ENSG00000163377.13	1.142971041	0.133631049	0.021034478	0.24622762	2.326110294	0.020012668
ENSG00000237880.1	1.074384439	0.071747883	0.011287834	0.132207931	2.325887412	0.020024558
ENSG00000159625.13	1.034082434	0.033514496	0.005266186	0.061762806	2.325349878	0.020053259
ENSG00000234929.1	1.466484191	0.382867829	0.060154621	0.705581037	2.325306607	0.020055571
ENSG00000255257.1	1.564853237	0.447792042	0.070352119	0.825231964	2.325287344	0.020056601
ENSG00000252081.1	3.785783456	1.331252855	0.207738244	2.454767466	2.32236201	0.020213451
ENSG00000229418.2	5.915482096	1.777572998	0.277349031	3.277796965	2.322305957	0.020216467
ENSG00000201896.1	5.915482096	1.777572998	0.277349031	3.277796965	2.322305957	0.020216467
ENSG00000270710.1	2.895508112	1.063160609	0.165529578	1.96079164	2.321395352	0.020265516
ENSG00000258505.1	2.895508112	1.063160609	0.165529578	1.96079164	2.321395352	0.020265516
ENSG00000239288.1	2.895508112	1.063160609	0.165529578	1.96079164	2.321395352	0.020265516
ENSG00000235822.1	2.895508112	1.063160609	0.165529578	1.96079164	2.321395352	0.020265516
ENSG00000225008.1	1.246080207	0.22000279	0.034144781	0.405860798	2.320037475	0.02033885
ENSG00000270966.1	1.65156393	0.501722675	0.077853151	0.9255922	2.319955356	0.020343293
ENSG00000250448.1	2.028147561	0.707122845	0.109627165	1.304618525	2.319573772	0.020363946
ENSG00000256108.1	1.332626641	0.287151913	0.044462824	0.529841001	2.319047014	0.020392487
ENSG00000266959.1	1.227125606	0.204674529	0.031687234	0.377661825	2.318983624	0.020395924
ENSG00000267522.1	1.133988051	0.125740668	0.019446574	0.232034763	2.318540684	0.020419955
ENSG00000251467.1	1.205292205	0.186722031	0.028841193	0.344602869	2.31800427	0.020449089
ENSG00000273267.1	2.285032146	0.826380093	0.12747167	1.525288515	2.317435542	0.020480018
ENSG00000254135.1	1.428151552	0.356380987	0.054874451	0.657887522	2.316679133	0.020521217
ENSG00000243976.2	3.47007191	1.244175317	0.191428423	2.296922211	2.316358117	0.020538724
ENSG00000253361.1	1.198590392	0.181146193	0.027869902	0.334422484	2.316340065	0.020539708
ENSG00000279946.1	2.375282369	0.865116323	0.132894278	1.597338368	2.315686678	0.020575382
ENSG00000208017.2	3.480355287	1.247134382	0.19154713	2.302721635	2.315619544	0.020579051
ENSG00000228154.3	5.484251539	1.701880628	0.261289537	3.14247172	2.31545562	0.020588011
ENSG00000213158.5	1.89861532	0.641124841	0.098317436	1.183932246	2.314967679	0.020614701
ENSG00000271916.1	1.229708237	0.206776936	0.031685285	0.381868586	2.314646906	0.020632264
ENSG00000253693.1	1.05095701	0.049701187	0.007612053	0.091790321	2.314434313	0.020643911
ENSG00000257438.1	1.456738619	0.376200115	0.057592176	0.694808053	2.314250794	0.020653969
ENSG00000202461.1	1.167677599	0.155016818	0.023691483	0.286342153	2.313547349	0.020692565
ENSG00000229642.1	1.185254629	0.169957628	0.02596905	0.313946206	2.313453154	0.020697738
ENSG00000131050.9	1.061723275	0.059893319	0.009151126	0.110635512	2.313434649	0.020698754
ENSG00000238117.1	1.255065395	0.227187679	0.034650178	0.419725179	2.312690597	0.020739656
ENSG00000227971.1	3.689363304	1.305453897	0.199001915	2.411905879	2.312475068	0.020751518
ENSG00000225148.1	1.573475685	0.453286985	0.069035294	0.837538675	2.312094356	0.020772484
ENSG00000082929.7	1.040095172	0.039312221	0.005977856	0.072646585	2.311444586	0.020808311
ENSG00000162891.9	1.269305055	0.23846955	0.036249641	0.440689459	2.311304224	0.020816057
ENSG00000126231.12	1.026020388	0.025687618	0.003899712	0.047475524	2.310768478	0.020845647
ENSG00000233716.1	2.218827396	0.796978857	0.120825485	1.473132228	2.310200498	0.020877056
ENSG00000241219.1	1.522698893	0.420484348	0.063686955	0.777281741	2.30980998	0.020898677
ENSG00000278146.1	1.319137025	0.276977754	0.041867477	0.512088031	2.308986355	0.020944338
ENSG00000259093.1	0.607374423	-0.498609836	-0.922003555	-0.075216117	-2.308152618	0.020990649
ENSG00000254208.1	1.338706457	0.291703817	0.043917617	0.539490018	2.307347927	0.021035432
ENSG00000239035.1	1.45841982	0.377353535	0.056679366	0.698027704	2.306388879	0.021088913
ENSG00000216616.1	2.463904125	0.901747135	0.135410902	1.668083368	2.306287803	0.021094556
ENSG00000239542.3	2.174473794	0.776786702	0.116611544	1.436961859	2.306166691	0.02110132
ENSG00000280989.1	1.839100775	0.609276743	0.091453046	1.12710044	2.30611399	0.021104264
ENSG00000246820.2	1.870270355	0.626082995	0.093922741	1.15824325	2.305884576	0.021117083
ENSG00000261646.1	1.429603068	0.357396831	0.053558384	0.661235278	2.305451875	0.021141279
ENSG00000221184.1	1.070840727	0.068444066	0.010256357	0.126631775	2.30543368	0.021142297
ENSG00000264814.1	2.203886049	0.790222188	0.118357957	1.462086418	2.305238109	0.021153242
ENSG00000229372.1	1.406646142	0.341208248	0.051105053	0.631311444	2.30523444	0.021153447
ENSG00000278861.1	1.075482995	0.072769859	0.010894714	0.134645004	2.305066152	0.021162869
ENSG00000273542.1	1.109151103	0.103594951	0.015506569	0.191683332	2.304984703	0.02116743
ENSG00000231201.1	1.38926518	0.32877496	0.04912819	0.60842173	2.304289374	0.021206405
ENSG00000175509.8	1.15274539	0.142146393	0.021225684	0.263067102	2.304004109	0.021222413
ENSG00000204449.3	1.587718201	0.462297892	0.069022854	0.855572929	2.303953039	0.02122528
ENSG00000279812.1	1.129168347	0.121481385	0.018134246	0.224828525	2.303877407	0.021229526
ENSG00000265799.1	1.558893344	0.443976174	0.066205956	0.821746393	2.303456626	0.021253165
ENSG00000229057.1	1.534016749	0.427889621	0.063736592	0.79204265	2.303010494	0.021278253
ENSG00000272798.1	1.71170218	0.537488302	0.079942808	0.995033797	2.302410859	0.021312013
ENSG00000232718.1	1.493243882	0.400950855	0.059555195	0.742346515	2.301872366	0.021342371
ENSG00000226599.1	1.435932703	0.361814605	0.053731736	0.669897474	2.301794958	0.021346738
ENSG00000259245.1	1.180283576	0.165754728	0.024611262	0.306898195	2.301723952	0.021350745
ENSG00000279497.1	1.421207695	0.351506999	0.052138746	0.650875253	2.30131636	0.021373756
ENSG00000159961.1	1.06192548	0.060083751	0.00890889	0.111258611	2.301168716	0.021382096
ENSG00000240996.1	1.040719034	0.039911853	0.005917301	0.073906405	2.301127375	0.021384432
ENSG00000236269.1	1.203373834	0.18512914	0.027439014	0.342819267	2.301009297	0.021391106
ENSG00000226131.1	1.30367092	0.26518407	0.039294615	0.491073524	2.300909649	0.021396739
ENSG00000275830.1	1.130648335	0.122791216	0.018185671	0.227396761	2.300703668	0.021408387
ENSG00000264056.1	1.285964051	0.251508671	0.037196515	0.465820828	2.300139882	0.021440296
ENSG00000225423.1	1.353673049	0.302821675	0.044732587	0.560910763	2.299669393	0.021466957
ENSG00000281108.1	2.021756134	0.703966507	0.10396032	1.303972694	2.299557954	0.021473276
ENSG00000259996.1	1.13656859	0.128013714	0.018888543	0.237138885	2.299215353	0.021492714
ENSG00000256149.1	6.994966402	1.945190805	0.286906763	3.603474847	2.299065675	0.02150121
ENSG00000269535.1	1.20166525	0.183708303	0.02709285	0.340323755	2.299017445	0.021503949
ENSG00000250723.4	1.221139214	0.199784205	0.029459123	0.370109288	2.29895586	0.021507446
ENSG00000264966.1	2.731297602	1.004776808	0.147952049	1.861601568	2.298400384	0.021539012
ENSG00000249458.1	2.887456097	1.060375871	0.156022918	1.964728825	2.298105523	0.021555784
ENSG00000233719.3	1.141038959	0.131939215	0.019400431	0.244477998	2.297839922	0.021570902
ENSG00000235191.1	1.460989662	0.379114057	0.055648252	0.702579861	2.297151311	0.02161014
ENSG00000233647.2	1.920532365	0.652602421	0.095733573	1.209471269	2.29690931	0.021623944
ENSG00000280000.1	4.251028256	1.447160896	0.212165542	2.68215625	2.296675228	0.021637304
ENSG00000266013.1	3.691474313	1.306025921	0.191459076	2.420592766	2.296644458	0.02163906
ENSG00000259116.1	1.081751047	0.078581068	0.011510194	0.145651941	2.296318111	0.021657699
ENSG00000200406.1	2.68965669	0.989413561	0.144907962	1.833919159	2.296272456	0.021660308
ENSG00000275060.1	3.62818276	1.288731906	0.18813674	2.389327072	2.295002013	0.021733009
ENSG00000175773.11	1.044692315	0.043722407	0.006380041	0.081064772	2.29482899	0.021742927
ENSG00000256226.1	1.909390105	0.646783874	0.094345314	1.199222434	2.294686127	0.021751118
ENSG00000250979.1	1.05238845	0.051062295	0.00743565	0.09468894	2.294016882	0.021789529
ENSG00000242087.2	0.313112179	-1.161193753	-2.15330701	-0.169080496	-2.293990045	0.021791071
ENSG00000279825.1	1.115975611	0.10972901	0.015977299	0.20348072	2.293983806	0.021791429
ENSG00000223974.1	1.43459284	0.360881074	0.05252532	0.669236827	2.293824256	0.021800596
ENSG00000281458.1	5.858982986	1.767976037	0.256680782	3.279271291	2.292847375	0.021856793
ENSG00000205838.11	1.041663129	0.040818598	0.005925465	0.075711732	2.292800205	0.02185951
ENSG00000276696.1	1.446131866	0.368892313	0.053546738	0.684237888	2.292772452	0.021861109
ENSG00000137440.4	1.187701835	0.172020209	0.024963345	0.319077073	2.292673761	0.021866794
ENSG00000236184.1	1.121645698	0.11479698	0.016653691	0.212940269	2.292545412	0.02187419
ENSG00000199059.2	1.307669187	0.268246306	0.038914088	0.497578523	2.2925392	0.021874548
ENSG00000236653.1	1.114656058	0.108545889	0.015720253	0.201371525	2.291888782	0.021912062
ENSG00000232186.1	1.031772688	0.031278379	0.004527698	0.05802906	2.29169856	0.021923044
ENSG00000243584.1	1.420404093	0.350941403	0.050785497	0.65109731	2.291584127	0.021929652
ENSG00000253664.1	1.28771278	0.252867606	0.036573537	0.469161674	2.291377673	0.02194158
ENSG00000252779.1	3.312778816	1.197787359	0.173096017	2.222478701	2.291050962	0.021960466
ENSG00000234715.1	1.181731592	0.166980813	0.024113468	0.309848159	2.290771062	0.021976658
ENSG00000268070.1	1.430176572	0.357797913	0.051589015	0.664006812	2.290171928	0.022011352
ENSG00000188029.7	1.617737308	0.481028449	0.069349838	0.892707061	2.290132179	0.022013655
ENSG00000229401.1	1.118280484	0.111792223	0.016110584	0.207473862	2.28997678	0.022022663
ENSG00000140798.14	1.044281906	0.043329477	0.006243593	0.080415362	2.289933668	0.022025162
ENSG00000258742.4	2.306556776	0.835755839	0.120379471	1.551132207	2.28977559	0.022034329
ENSG00000254616.1	1.631346126	0.489405518	0.070463953	0.908347084	2.289620485	0.022043326
ENSG00000227813.1	2.377889664	0.866213399	0.124598566	1.607828232	2.289257157	0.022064415
ENSG00000229848.1	1.032040563	0.031537971	0.004535757	0.058540185	2.289193287	0.022068124
ENSG00000281008.1	2.430416894	0.888062804	0.127677822	1.648447786	2.289065608	0.022075541
ENSG00000279955.2	4.623653512	1.531185196	0.220137849	2.842232543	2.289061372	0.022075787
ENSG00000274730.1	6.149611666	1.816388936	0.261123176	3.371654696	2.289034446	0.022077351
ENSG00000237558.1	4.319848819	1.463220406	0.210122334	2.716318478	2.288615202	0.02210172
ENSG00000231837.2	2.329637282	0.845712583	0.121414711	1.570010454	2.28851453	0.022107575
ENSG00000277687.1	1.031812145	0.031316621	0.004492832	0.05814041	2.288246773	0.022123154
ENSG00000263857.1	4.36467945	1.47354475	0.211066355	2.736023145	2.287638862	0.022158561
ENSG00000254748.1	1.453025775	0.373648124	0.053390772	0.693905475	2.286713677	0.022212541
ENSG00000268683.1	1.196475603	0.179380238	0.025608048	0.333152428	2.286361439	0.022233122
ENSG00000264801.1	1.30573335	0.266764837	0.038049746	0.495479928	2.286029618	0.022252526
ENSG00000274281.1	1.148365628	0.138339739	0.019728405	0.256951072	2.285961198	0.022256529
ENSG00000201221.1	3.154206796	1.148737053	0.163564395	2.13390971	2.285369203	0.022291188
ENSG00000071677.1	1.686070998	0.522400969	0.074361466	0.970440472	2.285260738	0.022297544
ENSG00000228717.1	1.804654193	0.590368991	0.083995417	1.096742565	2.285075721	0.022308388
ENSG00000252919.1	1.258831586	0.230183978	0.032705563	0.427662393	2.284565158	0.022338338
ENSG00000227892.1	2.318266531	0.840819722	0.119463981	1.562175462	2.284554318	0.022338974
ENSG00000252915.1	1.162983601	0.150988773	0.02145071	0.280526835	2.284522026	0.02234087
ENSG00000233519.1	4.40781073	1.483378133	0.210686437	2.756069829	2.284424205	0.022346612
ENSG00000281691.1	1.072304771	0.069810324	0.009913999	0.129706648	2.284375886	0.022349449
ENSG00000241549.7	1.035243422	0.034636589	0.004917859	0.064355319	2.284299094	0.022353959
ENSG00000276757.1	1.133004681	0.124873114	0.017710447	0.23203578	2.283881244	0.022378511
ENSG00000253569.1	1.212357579	0.192566877	0.027309171	0.357824583	2.283852003	0.02238023
ENSG00000220721.1	1.733011973	0.54986092	0.077890497	1.021831342	2.2834219	0.022405528
ENSG00000250950.1	1.179461943	0.165058354	0.023367169	0.306749539	2.283193765	0.022418957
ENSG00000250934.1	1.032456025	0.031940454	0.004509909	0.059371	2.282205472	0.022477212
ENSG00000255139.1	1.036792897	0.036132195	0.0050989	0.067165491	2.28199423	0.022489681
ENSG00000275287.3	1.747781165	0.558347078	0.078712484	1.037981671	2.281612247	0.022512243
ENSG00000172425.9	1.044960913	0.04397948	0.00619643	0.081762531	2.281398567	0.022524873
ENSG00000254398.1	1.267818662	0.237297835	0.033340679	0.441254991	2.280357398	0.0225865
ENSG00000200428.1	1.48902894	0.39812419	0.055933912	0.740314467	2.280336771	0.022587723
ENSG00000221051.1	1.2248124	0.202787689	0.028378568	0.377196811	2.278874896	0.022674503
ENSG00000253126.1	1.268473431	0.237814155	0.033275471	0.442352839	2.278821642	0.02267767
ENSG00000274993.1	1.123715157	0.116640301	0.016303991	0.21697661	2.278445252	0.022700063
ENSG00000258882.1	1.211452765	0.191820272	0.026793343	0.356847201	2.278178636	0.022715937
ENSG00000224795.1	2.345863936	0.85265375	0.118955768	1.586351732	2.277736457	0.022742284
ENSG00000207611.1	4.20786607	1.436955647	0.200266737	2.673644558	2.277356328	0.022764956
ENSG00000213343.5	1.031151587	0.030676223	0.004275184	0.057077263	2.277345647	0.022765593
ENSG00000214881.4	1.234881994	0.210975414	0.029388293	0.392562535	2.277167075	0.02277625
ENSG00000258491.2	2.455940036	0.898509595	0.125110779	1.67190841	2.277022424	0.022784887
ENSG00000265479.4	1.031516566	0.031030114	0.004319215	0.057741013	2.276894748	0.022792512
ENSG00000251229.1	1.26528643	0.235298523	0.032750476	0.43784657	2.276875231	0.022793677
ENSG00000232867.1	2.880988591	1.058133496	0.147174311	1.969092681	2.276615218	0.022809213
ENSG00000264275.1	2.644683844	0.972551528	0.135200245	1.809902812	2.276423295	0.022820687
ENSG00000266990.1	2.7319466	1.005014395	0.139643763	1.870385027	2.276240891	0.022831596
ENSG00000201684.1	1.213692254	0.193667163	0.026905716	0.360428609	2.27618956	0.022834666
ENSG00000224677.1	1.437174587	0.362679094	0.05038551	0.674972678	2.276184969	0.022834941
ENSG00000230932.2	1.345043957	0.296426695	0.041164996	0.551688393	2.276039255	0.02284366
ENSG00000228415.2	1.25032068	0.223400062	0.031011226	0.415788899	2.275891282	0.022852517
ENSG00000233307.1	2.187093391	0.782573443	0.108583813	1.456563074	2.275726058	0.022862411
ENSG00000257513.6	1.209869473	0.19051248	0.026358345	0.354666616	2.274676774	0.022925327
ENSG00000227481.1	2.180694842	0.779643561	0.107741139	1.451545983	2.274248836	0.022951029
ENSG00000259474.1	2.097835778	0.740906232	0.102369117	1.379443347	2.274181869	0.022955054
ENSG00000222503.1	1.732882205	0.549786037	0.075578747	1.023993327	2.272341345	0.023065901
ENSG00000206836.1	3.535351892	1.26281284	0.173571604	2.352054075	2.272286068	0.023069238
ENSG00000224240.1	1.117694246	0.111267854	0.015281867	0.207253841	2.272008593	0.023085991
ENSG00000242705.1	2.19481828	0.786099255	0.107837354	1.464361156	2.271580086	0.023111885
ENSG00000258793.1	1.069653254	0.067334534	0.009233592	0.125435476	2.271447877	0.023119879
ENSG00000166862.6	1.082706084	0.079463541	0.010890097	0.148036985	2.271224391	0.023133398
ENSG00000269944.1	1.598493141	0.469061399	0.06418675	0.873936048	2.270686621	0.023165956
ENSG00000228704.1	1.06648513	0.064368316	0.00879751	0.119939123	2.270249239	0.023192465
ENSG00000231188.1	1.727855989	0.546881327	0.074682187	1.019080467	2.269948449	0.023210711
ENSG00000227744.4	1.02488326	0.024578713	0.003354888	0.045802538	2.269779009	0.023220995
ENSG00000244198.4	1.035586116	0.034967562	0.004772246	0.065162878	2.269728272	0.023224075
ENSG00000264596.1	3.580205626	1.275420236	0.174014094	2.376826379	2.269623921	0.023230411
ENSG00000260729.1	1.027561014	0.027188047	0.003705868	0.050670225	2.269278025	0.023251424
ENSG00000274569.1	1.040238523	0.039450036	0.005376772	0.073523301	2.2692469	0.023253316
ENSG00000267131.1	1.094908541	0.090670836	0.012336554	0.169005117	2.2686309	0.023290781
ENSG00000125385.9	1.688774799	0.524003295	0.07120173	0.976804859	2.268162626	0.023319296
ENSG00000236229.1	1.562889599	0.446536415	0.06065871	0.83241412	2.268063899	0.023325312
ENSG00000230005.2	1.394795197	0.332747593	0.045170912	0.620324273	2.267824	0.023339936
ENSG00000258460.1	1.099351872	0.094720799	0.012853106	0.176588491	2.267675426	0.023348997
ENSG00000202227.1	1.310535582	0.270435895	0.036666403	0.504205387	2.267381472	0.023366932
ENSG00000181511.5	1.24814658	0.221659715	0.030025629	0.4132938	2.267055242	0.023386851
ENSG00000260402.1	1.460564596	0.37882307	0.051179063	0.706467078	2.266116755	0.023444236
ENSG00000260269.4	1.040108278	0.039324821	0.00530659	0.073343052	2.265703742	0.023469528
[truncated: 24,021 more rows]
