# Supplementary material for: Identification of NINJ1 as a novel prognostic predictor for retroperitoneal liposarcoma
Source: Discov Oncol. 2024 May 11;15:155. doi: 10.1007/s12672-024-01016-x (PMC11088571; doi:10.1007/s12672-024-01016-x)
Supplement: Supplementary file 3 — Supplementary Material 3. [file 12672_2024_1016_MOESM3_ESM.csv]

Terms	HR[exp(coef)]	coef	95% CI lower	95% CI upper	Z	P value
ENSG00000232303.2	1.243129508	0.217631997	0.119923796	0.315340198	4.365558581	1.27E-05
ENSG00000263425.1	7.453253285	2.00865062	1.103696373	2.913604866	4.350366758	1.36E-05
ENSG00000255158.1	1.338245155	0.29135917	0.15935934	0.423359001	4.32616828	1.52E-05
ENSG00000279246.1	1.205278273	0.186710472	0.101998941	0.271422003	4.319905417	1.56E-05
ENSG00000170236.13	1.479549581	0.391737704	0.21246889	0.571006518	4.282907738	1.84E-05
ENSG00000272248.1	1.390315398	0.329530626	0.178455457	0.480605795	4.275144382	1.91E-05
ENSG00000207523.1	1.163631343	0.151545583	0.080713297	0.22237787	4.193340347	2.75E-05
ENSG00000218027.2	1.123663433	0.11659427	0.061641646	0.171546893	4.158501551	3.20E-05
ENSG00000230772.1	1.071387914	0.068954924	0.035787599	0.102122249	4.074768365	4.61E-05
ENSG00000227359.1	1.118966494	0.112405486	0.057389634	0.167421338	4.004494986	6.22E-05
ENSG00000279068.1	1.093770747	0.089631127	0.045745303	0.133516952	4.002973255	6.26E-05
ENSG00000271105.1	1.120559256	0.113827896	0.058026424	0.169629369	3.99807687	6.39E-05
ENSG00000224066.1	1.155273714	0.144337298	0.073506541	0.215168055	3.993969809	6.50E-05
ENSG00000279465.1	1.956231949	0.671020148	0.340625842	1.001414454	3.980623455	6.87E-05
ENSG00000279235.1	1.98338781	0.684806398	0.346362278	1.023250517	3.965782825	7.32E-05
ENSG00000118976.5	1.720260931	0.542475983	0.274323722	0.810628245	3.965036079	7.34E-05
ENSG00000250433.1	1.333782371	0.288018794	0.145618257	0.430419331	3.964215835	7.36E-05
ENSG00000258658.1	1.402098513	0.337970052	0.170779604	0.505160501	3.962003428	7.43E-05
ENSG00000188039.12	1.110107558	0.104456909	0.052682776	0.156231043	3.95432559	7.68E-05
ENSG00000254786.1	1.436101961	0.361932472	0.182027781	0.541837163	3.94305789	8.04E-05
ENSG00000244134.1	2.314775459	0.839312689	0.421829804	1.256795574	3.940335526	8.14E-05
ENSG00000246250.2	1.147468027	0.137557799	0.069031667	0.206083932	3.93438711	8.34E-05
ENSG00000215174.2	1.304384538	0.265731311	0.133204596	0.398258027	3.929953271	8.50E-05
ENSG00000256282.1	1.258295767	0.22975824	0.115014147	0.344502333	3.924540807	8.69E-05
ENSG00000267788.1	5.961777563	1.785368685	0.893722484	2.677014887	3.924491929	8.69E-05
ENSG00000243234.1	1.319104729	0.276953271	0.138458163	0.415448378	3.91940513	8.88E-05
ENSG00000253328.2	1.664647466	0.509613369	0.254356339	0.764870398	3.913012113	9.12E-05
ENSG00000270059.1	1.33916196	0.292044015	0.145536733	0.438551298	3.906944017	9.35E-05
ENSG00000275552.1	1.122429856	0.11549585	0.057470802	0.173520897	3.90120674	9.57E-05
ENSG00000243642.3	1.176398585	0.162457725	0.080757676	0.244157773	3.897320696	9.73E-05
ENSG00000267590.1	2.322777579	0.842763702	0.418340032	1.267187371	3.891834082	9.95E-05
ENSG00000268201.1	1.169099426	0.156233731	0.077516268	0.234951194	3.890019764	1.00E-04
ENSG00000221487.1	1.880417313	0.631493727	0.313091096	0.949896359	3.887232205	1.01E-04
ENSG00000235079.1	1.159133446	0.147672696	0.073022081	0.222323312	3.87717052	1.06E-04
ENSG00000254748.1	1.952116227	0.668914029	0.33070733	1.007120727	3.876467887	1.06E-04
ENSG00000259648.1	1.37454304	0.318121341	0.156979725	0.479262958	3.869306911	1.09E-04
ENSG00000270704.3	1.369456208	0.314413732	0.155026979	0.473800486	3.866316222	1.10E-04
ENSG00000202279.1	2.600706692	0.955783213	0.471129248	1.440437178	3.865233362	1.11E-04
ENSG00000264937.1	1.229050093	0.206241589	0.101620979	0.310862199	3.863732846	1.12E-04
ENSG00000271933.1	1.096816117	0.092411544	0.045396025	0.139427063	3.852415142	1.17E-04
ENSG00000214264.4	1.797708425	0.586512757	0.288020292	0.885005221	3.851165498	1.18E-04
ENSG00000250062.4	2.584984996	0.949719704	0.466367228	1.433072179	3.851053858	1.18E-04
ENSG00000237775.1	2.66921342	0.98178383	0.481269021	1.482298638	3.844563465	1.21E-04
ENSG00000269243.1	1.315388341	0.274131938	0.134368673	0.413895203	3.844277151	1.21E-04
ENSG00000229832.1	1.803146537	0.589533215	0.288411995	0.890654435	3.837205064	1.24E-04
ENSG00000280859.1	1.751976113	0.560744358	0.274215884	0.847272833	3.835705156	1.25E-04
ENSG00000258871.1	4.951972549	1.599785992	0.781532417	2.418039567	3.831969723	1.27E-04
ENSG00000269350.1	3.406289888	1.22562369	0.598497988	1.852749391	3.830457412	1.28E-04
ENSG00000008438.4	1.729135471	0.547621556	0.267223461	0.828019651	3.827838157	1.29E-04
ENSG00000219102.3	1.188153735	0.172400619	0.084006104	0.260795134	3.822624101	1.32E-04
ENSG00000200737.1	1.402594983	0.338324081	0.164646308	0.512001853	3.818007364	1.35E-04
ENSG00000248758.1	5.235911954	1.655541032	0.80506706	2.506015005	3.815285246	1.36E-04
ENSG00000226239.1	1.120046296	0.11337002	0.055097295	0.171642745	3.813124487	1.37E-04
ENSG00000237672.1	1.285381529	0.251055584	0.121958351	0.380152817	3.811544932	1.38E-04
ENSG00000243431.1	1.091691962	0.087728751	0.042616553	0.13284095	3.811501091	1.38E-04
ENSG00000265010.1	1.422584953	0.352475606	0.171183235	0.533767978	3.810637407	1.39E-04
ENSG00000255165.1	1.612616705	0.477858143	0.232029482	0.723686803	3.809908693	1.39E-04
ENSG00000254757.1	2.643390744	0.972062466	0.471722257	1.472402675	3.807823935	1.40E-04
ENSG00000245067.5	1.119188042	0.11260346	0.054554044	0.170652876	3.801911225	1.44E-04
ENSG00000229700.1	1.425762805	0.354706972	0.171341287	0.538072657	3.791401266	1.50E-04
ENSG00000243289.1	1.222930144	0.201249737	0.097142428	0.305357045	3.788804458	1.51E-04
ENSG00000279568.1	1.405523646	0.340409935	0.164234923	0.516584948	3.787093317	1.52E-04
ENSG00000254428.1	1.06299724	0.061092502	0.029464859	0.092720146	3.785900273	1.53E-04
ENSG00000254331.1	2.316073565	0.839873323	0.404377377	1.275369269	3.779877811	1.57E-04
ENSG00000176236.6	1.17685504	0.16284566	0.078389004	0.247302317	3.77911753	1.57E-04
ENSG00000255421.1	1.28269655	0.248964542	0.119842244	0.37808684	3.779064832	1.57E-04
ENSG00000271751.1	1.228642284	0.205909725	0.09900783	0.31281162	3.77519637	1.60E-04
ENSG00000241868.3	2.962348232	1.085982276	0.521909394	1.650055157	3.773423998	1.61E-04
ENSG00000245156.1	1.10282046	0.097870952	0.046847524	0.148894381	3.759518877	1.70E-04
ENSG00000261723.1	1.536244511	0.429340809	0.20521785	0.653463768	3.754602056	1.74E-04
ENSG00000251402.3	1.399401927	0.336044951	0.16062295	0.511466951	3.754580378	1.74E-04
ENSG00000263214.1	1.051277224	0.050005829	0.023876902	0.076134756	3.751000743	1.76E-04
ENSG00000261592.1	1.318955533	0.27684016	0.132006173	0.421674148	3.746335748	1.79E-04
ENSG00000280727.1	1.354184296	0.303199277	0.144520227	0.461878328	3.745041711	1.80E-04
ENSG00000263847.1	1.146376501	0.136606099	0.064937958	0.20827424	3.735872459	1.87E-04
ENSG00000275882.1	1.393676925	0.331945525	0.157668747	0.506222303	3.733149541	1.89E-04
ENSG00000255118.1	6.046146991	1.799421208	0.854537287	2.744305129	3.732522781	1.90E-04
ENSG00000280382.1	4.278596106	1.453624943	0.689433515	2.217816371	3.728192218	1.93E-04
ENSG00000267340.1	1.249447683	0.2227016	0.105514274	0.339888926	3.724695583	1.96E-04
ENSG00000252915.1	1.475682876	0.38912085	0.184281355	0.593960344	3.723221701	1.97E-04
ENSG00000165555.8	1.063700052	0.061753446	0.029219036	0.094287855	3.720200548	1.99E-04
ENSG00000240618.1	1.201878805	0.183886003	0.086888782	0.280883223	3.715672897	2.03E-04
ENSG00000182477.5	4.631163753	1.532808187	0.724207288	2.341409086	3.715366686	2.03E-04
ENSG00000267312.1	2.289335006	0.828261385	0.390990754	1.265532017	3.712489172	2.05E-04
ENSG00000217783.2	1.625204074	0.485633392	0.228941463	0.742325321	3.708040064	2.09E-04
ENSG00000269038.1	1.097948365	0.093443316	0.043978945	0.142907687	3.702574775	2.13E-04
ENSG00000277521.1	6.009174625	1.793287405	0.843047698	2.743527113	3.698833779	2.17E-04
ENSG00000271817.2	1.245516031	0.219549927	0.103194466	0.335905388	3.698235953	2.17E-04
ENSG00000237637.1	1.127023282	0.119579893	0.056182362	0.182977424	3.696867701	2.18E-04
ENSG00000233231.1	1.091523581	0.087574501	0.041126073	0.134022929	3.695342895	2.20E-04
ENSG00000236991.5	1.09899479	0.094395935	0.044327884	0.144463985	3.695223421	2.20E-04
ENSG00000251791.1	1.440212921	0.364790964	0.171281073	0.558300855	3.694783497	2.20E-04
ENSG00000222585.1	2.226789216	0.800560735	0.375713705	1.225407764	3.693259217	2.21E-04
ENSG00000172367.14	1.303665785	0.265180131	0.124407745	0.405952517	3.692084233	2.22E-04
ENSG00000270149.4	1.20165783	0.183702128	0.086175731	0.281228526	3.691816409	2.23E-04
ENSG00000220506.2	1.609840566	0.476135147	0.223256219	0.729014075	3.690334132	2.24E-04
ENSG00000132975.7	1.584458701	0.460242835	0.215412921	0.70507275	3.684432859	2.29E-04
ENSG00000255046.1	1.103131427	0.098152887	0.045935978	0.150369795	3.684172979	2.29E-04
ENSG00000232994.1	2.068742019	0.726940702	0.340111	1.113770404	3.683216643	2.30E-04
ENSG00000265802.2	1.612046869	0.477504719	0.223264234	0.731745204	3.681129111	2.32E-04
ENSG00000262766.1	1.073016013	0.070473387	0.032950712	0.107996062	3.681115466	2.32E-04
ENSG00000200344.1	1.616224933	0.480093142	0.224372533	0.735813751	3.679661453	2.34E-04
ENSG00000232623.1	1.155765349	0.144762765	0.067645531	0.221879998	3.679201032	2.34E-04
ENSG00000214322.3	2.311111927	0.837728763	0.391390843	1.284066682	3.67864376	2.34E-04
ENSG00000241975.1	1.119696654	0.113057804	0.052789323	0.173326285	3.676701664	2.36E-04
ENSG00000262372.1	1.165728314	0.153346054	0.071531423	0.235160684	3.673581858	2.39E-04
ENSG00000251229.1	1.614888592	0.479265971	0.22308943	0.735442513	3.666784	2.46E-04
ENSG00000251634.2	1.081007919	0.077893865	0.036187726	0.119600003	3.660592282	2.52E-04
ENSG00000258951.1	1.427400724	0.355855115	0.165308571	0.546401658	3.66032989	2.52E-04
ENSG00000227176.1	1.326569219	0.282596075	0.131110744	0.434081405	3.656315276	2.56E-04
ENSG00000269983.1	1.850894325	0.615668941	0.285618644	0.945719239	3.65607594	2.56E-04
ENSG00000259118.4	1.325641136	0.281896218	0.130741179	0.433051258	3.655230014	2.57E-04
ENSG00000270218.1	3.251549477	1.179131645	0.546142853	1.812120437	3.651021294	2.61E-04
ENSG00000272662.1	1.373314582	0.31722722	0.146849065	0.487605375	3.649258482	2.63E-04
ENSG00000259318.1	1.13861111	0.129809195	0.060063872	0.199554518	3.647862494	2.64E-04
ENSG00000279380.1	1.994888625	0.690588222	0.319126798	1.062049645	3.643791677	2.69E-04
ENSG00000263597.1	1.111403069	0.105623243	0.04879089	0.162455596	3.642603927	2.70E-04
ENSG00000251448.1	1.467558875	0.383600391	0.17698056	0.590220222	3.638774389	2.74E-04
ENSG00000281881.1	1.106715231	0.101396377	0.046774892	0.156017861	3.638371397	2.74E-04
ENSG00000214832.5	1.151916986	0.141427499	0.065221005	0.217633993	3.637390843	2.75E-04
ENSG00000199332.1	1.222619953	0.200996058	0.092677445	0.309314671	3.636909893	2.76E-04
ENSG00000273768.1	2.717793013	0.999820159	0.460768452	1.538871866	3.635294123	2.78E-04
ENSG00000127366.5	1.065968695	0.063883958	0.029433168	0.098334749	3.634466876	2.79E-04
ENSG00000254909.1	1.091951998	0.087966919	0.040502039	0.135431798	3.632411877	2.81E-04
ENSG00000277399.3	1.065521363	0.063464222	0.029201924	0.097726521	3.630450805	2.83E-04
ENSG00000260413.1	3.871613864	1.353671439	0.622481887	2.084860992	3.628535527	2.85E-04
ENSG00000218416.4	1.07615322	0.07339285	0.033718855	0.113066844	3.62573377	2.88E-04
ENSG00000214102.6	1.227846692	0.205261978	0.094290535	0.316233421	3.625311822	2.89E-04
ENSG00000225447.1	1.189693666	0.173695851	0.079717683	0.267674019	3.62251808	2.92E-04
ENSG00000281108.1	2.993675642	1.096501944	0.502981844	1.690022044	3.620946146	2.94E-04
ENSG00000225805.4	1.596725021	0.46795467	0.214381615	0.721527725	3.617002206	2.98E-04
ENSG00000207563.1	2.918216305	1.070972575	0.489730418	1.652214733	3.611347954	3.05E-04
ENSG00000224629.1	1.612605898	0.477851441	0.218421965	0.737280916	3.610120293	3.06E-04
ENSG00000237916.1	1.19436053	0.177610921	0.081167508	0.274054333	3.609484562	3.07E-04
ENSG00000239419.3	1.97608393	0.681117073	0.310791087	1.05144306	3.604837307	3.12E-04
ENSG00000272787.1	1.067600043	0.065413179	0.029838229	0.100988128	3.603869479	3.14E-04
ENSG00000279748.1	1.092499515	0.088468204	0.040281473	0.136654935	3.598386749	3.20E-04
ENSG00000199719.1	1.515950055	0.416042341	0.189277368	0.642807315	3.595916921	3.23E-04
ENSG00000274251.1	2.347477305	0.853341264	0.387714093	1.318968436	3.591968529	3.28E-04
ENSG00000231441.1	1.243418716	0.217864615	0.098982746	0.336746484	3.591858069	3.28E-04
ENSG00000253406.1	1.260235699	0.231298766	0.104970088	0.357627444	3.58855376	3.33E-04
ENSG00000225761.1	1.458370341	0.377319608	0.171096268	0.583542947	3.586077325	3.36E-04
ENSG00000255231.1	4.525955751	1.50982877	0.684615538	2.335042003	3.585994381	3.36E-04
ENSG00000232687.1	1.619546805	0.48214636	0.21841641	0.74587631	3.583170971	3.39E-04
ENSG00000258317.1	1.079539253	0.076534333	0.034642766	0.1184259	3.580781191	3.43E-04
ENSG00000265095.1	1.927211152	0.656073959	0.296611929	1.015535989	3.577238271	3.47E-04
ENSG00000185028.3	1.088753096	0.085033093	0.038404102	0.131662084	3.574209857	3.51E-04
ENSG00000223572.8	1.144784935	0.135216789	0.060961446	0.209472133	3.569036567	3.58E-04
ENSG00000254397.1	1.370919423	0.315481627	0.142127905	0.488835348	3.566884063	3.61E-04
ENSG00000265556.1	3.41770978	1.228970672	0.5533702	1.904571144	3.565329444	3.63E-04
ENSG00000271332.1	2.549284669	0.935812798	0.42127815	1.450347445	3.564695574	3.64E-04
ENSG00000274505.1	1.472995917	0.387298365	0.174142508	0.600454223	3.561200973	3.69E-04
ENSG00000268533.1	1.195617981	0.178663191	0.080314625	0.277011757	3.560534056	3.70E-04
ENSG00000249244.1	1.182947656	0.168009338	0.07551594	0.260502735	3.560170349	3.71E-04
ENSG00000270723.1	1.516100354	0.416141482	0.187014914	0.645268049	3.559702069	3.71E-04
ENSG00000250404.1	1.049336326	0.048157894	0.0216414	0.074674387	3.55958597	3.71E-04
ENSG00000240395.1	1.18127319	0.166592832	0.074785123	0.25840054	3.556519993	3.76E-04
ENSG00000267681.1	1.067637524	0.065448286	0.029354377	0.101542195	3.553959343	3.79E-04
ENSG00000181322.12	1.080734311	0.077640728	0.034820012	0.120461444	3.553724551	3.80E-04
ENSG00000226330.1	1.210072253	0.190680071	0.085490332	0.295869811	3.552875725	3.81E-04
ENSG00000233416.1	1.28020934	0.247023612	0.110727146	0.383320077	3.55223726	3.82E-04
ENSG00000250403.1	2.290226253	0.828650613	0.371202086	1.28609914	3.550400234	3.85E-04
ENSG00000279019.1	1.057502026	0.055909548	0.025042987	0.086776109	3.550142816	3.85E-04
ENSG00000255339.5	1.135489961	0.127064242	0.056828152	0.197300331	3.545774514	3.91E-04
ENSG00000227290.1	1.506048715	0.409489476	0.183121487	0.635857465	3.545486388	3.92E-04
ENSG00000201595.1	3.44795043	1.237779976	0.553511971	1.922047982	3.545400567	3.92E-04
ENSG00000264950.1	5.325792522	1.672561531	0.747849256	2.597273806	3.545059853	3.93E-04
ENSG00000277128.1	1.101280601	0.096473686	0.043120672	0.1498267	3.544034994	3.94E-04
ENSG00000240163.1	1.746140789	0.557408089	0.249054661	0.865761517	3.543011619	3.96E-04
ENSG00000228028.2	2.605394016	0.957583917	0.427504679	1.487663155	3.540659312	3.99E-04
ENSG00000279837.1	1.20309398	0.184896556	0.082470218	0.287322893	3.538060617	4.03E-04
ENSG00000216360.1	1.281141626	0.247751576	0.110504282	0.384998869	3.53802361	4.03E-04
ENSG00000269288.1	1.388604946	0.328299607	0.146408335	0.51019088	3.537582638	4.04E-04
ENSG00000272254.1	1.282443029	0.248766875	0.110917731	0.386616019	3.537012285	4.05E-04
ENSG00000225522.2	3.216075162	1.168161722	0.520819102	1.815504342	3.536851788	4.05E-04
ENSG00000244327.1	1.310757602	0.270605292	0.120579792	0.420630793	3.53524317	4.07E-04
ENSG00000248773.1	1.288841254	0.253743562	0.113040579	0.394446545	3.534596301	4.08E-04
ENSG00000256278.1	1.396790531	0.334177127	0.148809389	0.519544865	3.533382567	4.10E-04
ENSG00000265791.1	1.091364061	0.087428346	0.038924692	0.135932	3.532855671	4.11E-04
ENSG00000228487.2	1.13207655	0.124053601	0.055143063	0.192964139	3.528351345	4.18E-04
ENSG00000178722.11	1.338664819	0.291672714	0.129610571	0.453734856	3.527461787	4.20E-04
ENSG00000254269.4	1.155071323	0.144162093	0.064049933	0.224274253	3.526961588	4.20E-04
ENSG00000228107.1	1.113466767	0.107478362	0.047706858	0.167249866	3.524316825	4.25E-04
ENSG00000230280.2	1.225444922	0.20330398	0.090188385	0.316419574	3.522666169	4.27E-04
ENSG00000281555.1	1.167459084	0.154829664	0.068671433	0.240987894	3.522130888	4.28E-04
ENSG00000197320.5	1.153167126	0.142512179	0.063172117	0.221852242	3.520525831	4.31E-04
ENSG00000166959.6	1.173312716	0.159831129	0.070730615	0.248931643	3.515841193	4.38E-04
ENSG00000261265.1	1.840965773	0.610290311	0.269958527	0.950622094	3.514649779	4.40E-04
ENSG00000279693.1	1.379049882	0.321394771	0.14195419	0.500835352	3.510477794	4.47E-04
ENSG00000238008.1	2.341066896	0.850606764	0.375620565	1.325592963	3.509909608	4.48E-04
ENSG00000207168.1	5.48362438	1.701766266	0.750387386	2.653145145	3.505859404	4.55E-04
ENSG00000255423.1	1.042409381	0.041534746	0.018300599	0.064768893	3.503748449	4.59E-04
ENSG00000252743.1	1.137103561	0.128484293	0.056544753	0.200423834	3.500503135	4.64E-04
ENSG00000265136.1	1.38138046	0.323083333	0.142061958	0.504104707	3.498104565	4.69E-04
ENSG00000263916.1	1.252153028	0.224864492	0.098874321	0.350854662	3.498100717	4.69E-04
ENSG00000178458.5	1.248941202	0.222296154	0.097719084	0.346873224	3.4973728	4.70E-04
ENSG00000273451.1	2.028251906	0.707174292	0.310391522	1.103957063	3.493186314	4.77E-04
ENSG00000187726.7	1.097872678	0.093374378	0.040949895	0.145798861	3.490934164	4.81E-04
ENSG00000200816.1	4.168453177	1.427545026	0.625985261	2.229104791	3.490615373	4.82E-04
ENSG00000241451.2	5.878156328	1.771243163	0.776084644	2.766401682	3.48846213	4.86E-04
ENSG00000236065.2	1.82957259	0.604082382	0.264379005	0.94378576	3.485333944	4.92E-04
ENSG00000223663.2	1.912030511	0.648165772	0.283351225	1.012980319	3.482266758	4.97E-04
ENSG00000207650.1	1.055307621	0.053832308	0.023530954	0.084133661	3.482002377	4.98E-04
ENSG00000212371.1	1.475367022	0.388906787	0.169996835	0.60781674	3.481994718	4.98E-04
ENSG00000240970.1	1.071823485	0.06936139	0.030300928	0.108421852	3.480394747	5.01E-04
ENSG00000251666.1	1.14242827	0.133156058	0.05807799	0.208234127	3.476129374	5.09E-04
ENSG00000269944.1	2.594507645	0.953396767	0.415748071	1.491045462	3.475547026	5.10E-04
ENSG00000210176.1	1.974321287	0.680224687	0.296380434	1.06406894	3.473325127	5.14E-04
ENSG00000265530.1	4.787010113	1.565906023	0.681824648	2.449987398	3.471534968	5.17E-04
ENSG00000111886.10	1.049336038	0.048157619	0.020960554	0.075354685	3.470492028	5.20E-04
ENSG00000243433.1	1.145434455	0.135784001	0.059054002	0.212514001	3.468418547	5.24E-04
ENSG00000211850.1	1.220960427	0.199637784	0.086820109	0.31245546	3.468276275	5.24E-04
ENSG00000223249.1	1.19174513	0.175418729	0.076268822	0.274568635	3.467621928	5.25E-04
ENSG00000205041.1	1.059836079	0.058114253	0.025260985	0.090967522	3.466986642	5.26E-04
ENSG00000229487.1	1.254501261	0.226738092	0.0985188	0.354957384	3.465925354	5.28E-04
ENSG00000254459.1	1.246737422	0.220530077	0.095795123	0.345265031	3.465195561	5.30E-04
ENSG00000253961.1	2.353221457	0.855785222	0.371579901	1.339990543	3.464043335	5.32E-04
ENSG00000166152.3	2.152981167	0.766853471	0.332946695	1.200760247	3.463889639	5.32E-04
ENSG00000268520.1	1.324204789	0.28081212	0.121842014	0.439782226	3.462170693	5.36E-04
ENSG00000232803.1	1.241221241	0.216095766	0.093699366	0.338492167	3.460395223	5.39E-04
ENSG00000250698.1	3.717791803	1.313129891	0.569209388	2.057050394	3.459626779	5.41E-04
ENSG00000260339.1	1.078464519	0.075538287	0.032733738	0.118342837	3.458798786	5.43E-04
ENSG00000235475.1	1.072312443	0.069817478	0.030209066	0.10942589	3.454815144	5.51E-04
ENSG00000271018.1	2.263618957	0.816964841	0.353425282	1.2805044	3.4543366	5.52E-04
ENSG00000264814.1	4.05238386	1.399305315	0.605125784	2.193484847	3.453360245	5.54E-04
ENSG00000279985.1	5.597040723	1.722238016	0.744489267	2.699986764	3.452343445	5.56E-04
ENSG00000254907.1	1.305718004	0.266753084	0.115293695	0.418212474	3.451924899	5.57E-04
ENSG00000276751.1	2.906686256	1.067013689	0.460987257	1.673040121	3.450853445	5.59E-04
ENSG00000234900.1	1.881805235	0.632231548	0.272834221	0.991628874	3.447858322	5.65E-04
ENSG00000272948.2	1.184437109	0.169267648	0.073030834	0.265504462	3.447313766	5.66E-04
ENSG00000273045.4	1.09278068	0.08872553	0.038279439	0.139171622	3.447221373	5.66E-04
ENSG00000260874.4	1.070374571	0.068008653	0.029334275	0.106683031	3.446584493	5.68E-04
ENSG00000255143.1	7.326444626	1.991490354	0.858979076	3.124001632	3.446543488	5.68E-04
ENSG00000254732.1	1.265944451	0.235818445	0.101700427	0.369936463	3.44618618	5.69E-04
ENSG00000273113.1	1.083968928	0.080629238	0.03473896	0.126519516	3.44365755	5.74E-04
ENSG00000203441.2	1.32581196	0.282025072	0.121493232	0.442556912	3.443298119	5.75E-04
ENSG00000256973.1	1.045321621	0.044324609	0.01908524	0.069563979	3.442028819	5.77E-04
ENSG00000249379.1	1.110747496	0.105033208	0.045220643	0.164845773	3.441773561	5.78E-04
ENSG00000261868.1	1.636960868	0.492841393	0.212152654	0.773530133	3.441361359	5.79E-04
ENSG00000268163.1	1.268903482	0.238153128	0.102492992	0.373813264	3.440742185	5.80E-04
ENSG00000207494.1	7.424805764	2.004826525	0.862479448	3.147173602	3.439749497	5.82E-04
ENSG00000224593.1	2.447651294	0.895128909	0.384745246	1.405512573	3.437454114	5.87E-04
ENSG00000259138.1	1.236520284	0.212301213	0.091043352	0.333559074	3.431552619	6.00E-04
ENSG00000213090.2	1.154105386	0.143325486	0.061456521	0.225194451	3.431248829	6.01E-04
ENSG00000220721.1	4.11974085	1.415790261	0.607037749	2.224542772	3.431084147	6.01E-04
ENSG00000265683.1	1.090895963	0.086999343	0.037300086	0.1366986	3.430948238	6.01E-04
ENSG00000209482.1	1.397318678	0.33455517	0.143210272	0.525900069	3.426880413	6.11E-04
ENSG00000222937.1	1.097435866	0.092976428	0.039780135	0.146172721	3.425623095	6.13E-04
ENSG00000260464.1	1.042872972	0.041979377	0.017957961	0.066000794	3.425196344	6.14E-04
ENSG00000261599.4	1.194490034	0.177719345	0.076018237	0.279420452	3.42497269	6.15E-04
ENSG00000259476.1	1.187967561	0.172243915	0.073628363	0.270859468	3.423312669	6.19E-04
ENSG00000256381.1	1.973130177	0.679621204	0.290207897	1.069034511	3.420615216	6.25E-04
ENSG00000275803.1	4.010865513	1.389007057	0.59282994	2.185184174	3.41934445	6.28E-04
ENSG00000280291.1	2.589287351	0.951382684	0.405791742	1.496973626	3.417717656	6.31E-04
ENSG00000253476.1	1.044162487	0.043215117	0.018430699	0.067999534	3.41747273	6.32E-04
ENSG00000232166.1	4.310915367	1.461150264	0.622922847	2.299377681	3.416497523	6.34E-04
ENSG00000280981.1	5.575222601	1.718332245	0.73030641	2.70635808	3.408685475	6.53E-04
ENSG00000263990.1	1.048588611	0.04744508	0.020155213	0.074734947	3.407515569	6.56E-04
ENSG00000232901.1	1.219717389	0.198619184	0.084342172	0.312896196	3.406515791	6.58E-04
ENSG00000261780.2	7.169772258	1.969873891	0.836082749	3.103665033	3.405284923	6.61E-04
ENSG00000230661.1	2.005066683	0.695677318	0.295250204	1.096104433	3.405120281	6.61E-04
ENSG00000230146.1	1.72192638	0.543443652	0.230639714	0.856247591	3.405104137	6.61E-04
ENSG00000228294.5	1.496463674	0.403104774	0.17085917	0.635350378	3.401876399	6.69E-04
ENSG00000267742.1	2.493110108	0.91353097	0.387197784	1.439864157	3.401814378	6.69E-04
ENSG00000223878.1	1.059609403	0.057900353	0.024524598	0.091276107	3.400151022	6.73E-04
ENSG00000231217.1	1.573392899	0.45323437	0.19195102	0.71451772	3.39984558	6.74E-04
ENSG00000235618.6	1.074928214	0.072253881	0.03059176	0.113916003	3.399130926	6.76E-04
ENSG00000267253.1	1.344366972	0.29592325	0.125271375	0.466575124	3.398725702	6.77E-04
ENSG00000280162.1	1.269855684	0.238903259	0.1011131	0.376693419	3.398223693	6.78E-04
ENSG00000220256.3	3.072863231	1.122609775	0.475015669	1.770203882	3.397613887	6.80E-04
ENSG00000238198.1	1.035188878	0.034583901	0.014627143	0.054540659	3.396503543	6.83E-04
ENSG00000215283.3	1.090259169	0.086415438	0.036546554	0.136284321	3.3963292	6.83E-04
ENSG00000265566.2	1.553528495	0.440528792	0.186156971	0.694900614	3.39432474	6.88E-04
ENSG00000255154.6	1.431622926	0.358808714	0.151602623	0.566014804	3.393974351	6.89E-04
ENSG00000270739.1	1.910970761	0.647611365	0.273552112	1.021670618	3.393299163	6.91E-04
ENSG00000231898.7	3.566696998	1.271639957	0.53707723	2.006202684	3.392996168	6.91E-04
ENSG00000250295.5	1.047730095	0.046626009	0.019680636	0.073571383	3.391502445	6.95E-04
ENSG00000230697.1	2.192455203	0.785022013	0.331176172	1.238867854	3.390170699	6.98E-04
ENSG00000259244.1	1.096984884	0.092565402	0.039022985	0.146107819	3.388432262	7.03E-04
ENSG00000244381.1	1.690875011	0.525246153	0.221207757	0.829284549	3.385965577	7.09E-04
ENSG00000249947.2	1.185459797	0.170130714	0.071600174	0.268661253	3.384230645	7.14E-04
ENSG00000241697.4	1.055542995	0.054055321	0.022711028	0.085399615	3.380088372	7.25E-04
ENSG00000215277.7	1.157876028	0.146587317	0.061528742	0.231645891	3.377741312	7.31E-04
ENSG00000230912.1	1.129056981	0.121382754	0.050939418	0.19182609	3.377265197	7.32E-04
ENSG00000215065.3	1.754276356	0.562056439	0.235756714	0.888356165	3.37606897	7.35E-04
ENSG00000236833.1	1.173872153	0.160307817	0.067241628	0.253374005	3.376065491	7.35E-04
ENSG00000186743.2	1.934362497	0.659777813	0.276683934	1.042871692	3.375519218	7.37E-04
ENSG00000239926.1	1.91122385	0.647743796	0.271563665	1.023923927	3.374857968	7.39E-04
ENSG00000271557.1	2.229187313	0.801637085	0.33607027	1.267203901	3.374767623	7.39E-04
ENSG00000244691.1	1.602261671	0.471416176	0.197487492	0.745344859	3.372990061	7.44E-04
ENSG00000225407.3	1.207503198	0.188554755	0.078974924	0.298134587	3.372523259	7.45E-04
ENSG00000236475.1	2.341667604	0.850863327	0.356332187	1.345394466	3.372207214	7.46E-04
ENSG00000229831.2	8.383595525	2.126276883	0.890137484	3.362416281	3.371323748	7.48E-04
ENSG00000263164.1	1.158229485	0.146892533	0.06144988	0.232335186	3.369559158	7.53E-04
ENSG00000279188.1	2.109651705	0.746522865	0.312265114	1.180780616	3.369330598	7.54E-04
ENSG00000172650.11	1.114266464	0.108196308	0.045242258	0.171150359	3.368502344	7.56E-04
ENSG00000228728.1	1.770570528	0.571301827	0.238722911	0.903880743	3.366812966	7.60E-04
ENSG00000243107.1	1.099792335	0.095121376	0.039708746	0.150534006	3.364476109	7.67E-04
ENSG00000268439.4	1.073622421	0.071038371	0.029649702	0.112427039	3.364028217	7.68E-04
ENSG00000252919.1	1.616475157	0.480247949	0.200230798	0.760265101	3.361467962	7.75E-04
ENSG00000249633.1	1.638948917	0.494055132	0.205927933	0.782182332	3.360773532	7.77E-04
ENSG00000267777.1	5.289770262	1.665774816	0.694068991	2.637480642	3.359924949	7.80E-04
ENSG00000243849.1	4.32251912	1.463838362	0.609878383	2.317798341	3.35972474	7.80E-04
ENSG00000242719.3	3.4142428	1.227955741	0.510353185	1.945558296	3.35387466	7.97E-04
ENSG00000175267.13	1.070888647	0.068488815	0.028460702	0.108516928	3.353533325	7.98E-04
ENSG00000113525.8	1.416470766	0.348168402	0.144390414	0.55194639	3.348730326	8.12E-04
ENSG00000258016.1	1.600688714	0.470433983	0.195044409	0.745823557	3.348106644	8.14E-04
ENSG00000262155.1	1.061680089	0.059852643	0.024805713	0.094899573	3.347198281	8.16E-04
ENSG00000258672.1	1.975478951	0.680810876	0.281948304	1.079673447	3.345424946	8.22E-04
ENSG00000213413.2	1.119218534	0.112630704	0.046569126	0.178692282	3.341611426	8.33E-04
ENSG00000240680.1	4.17503806	1.429123474	0.590813857	2.267433092	3.341284034	8.34E-04
ENSG00000258001.1	1.102857686	0.097904708	0.040473448	0.155335968	3.341206542	8.34E-04
ENSG00000279236.1	1.845812746	0.612919693	0.253353341	0.972486046	3.340970352	8.35E-04
ENSG00000206168.1	1.434201548	0.360608282	0.148909501	0.572307063	3.338608004	8.42E-04
ENSG00000166111.8	1.249792176	0.222977279	0.092018942	0.353935616	3.337148639	8.46E-04
ENSG00000215630.6	1.184290886	0.169144187	0.069745176	0.268543199	3.335209373	8.52E-04
ENSG00000199594.1	2.597922005	0.954711897	0.393522747	1.515901046	3.334349809	8.55E-04
ENSG00000237726.1	5.525218874	1.709322862	0.703734438	2.714911285	3.331592895	8.64E-04
ENSG00000271086.4	1.094903912	0.090666608	0.037318041	0.144015174	3.330985225	8.65E-04
ENSG00000242307.1	1.905277024	0.644627417	0.265271505	1.023983329	3.330504366	8.67E-04
ENSG00000236200.4	1.041516491	0.040677816	0.016737324	0.064618307	3.33021796	8.68E-04
ENSG00000228766.3	3.277695377	1.187140546	0.488308036	1.885973057	3.329485509	8.70E-04
ENSG00000278301.1	1.523934632	0.421295564	0.17325383	0.669337298	3.328972581	8.72E-04
ENSG00000177752.13	1.338027107	0.291196221	0.119744748	0.462647694	3.328837569	8.72E-04
ENSG00000231296.1	3.042055305	1.112533374	0.457343246	1.767723502	3.328080281	8.74E-04
ENSG00000253668.1	3.622753573	1.287234392	0.529043653	2.045425131	3.327570384	8.76E-04
ENSG00000260545.1	1.721215862	0.543030938	0.223136155	0.86292572	3.327097341	8.78E-04
ENSG00000255710.2	1.205670614	0.187035938	0.076743383	0.297328494	3.323739316	8.88E-04
ENSG00000274987.1	1.049817143	0.048616	0.01993193	0.077300069	3.32189996	8.94E-04
ENSG00000225769.1	1.570367828	0.451309877	0.185019353	0.717600402	3.321752084	8.95E-04
ENSG00000228629.2	4.771567673	1.562674904	0.640532269	2.484817538	3.321380464	8.96E-04
ENSG00000242675.1	2.41870367	0.883231723	0.361942892	1.404520554	3.32081231	8.98E-04
ENSG00000255847.4	2.491241234	0.912781074	0.373918452	1.451643695	3.319989099	9.00E-04
ENSG00000237551.1	7.703564486	2.041683142	0.835396613	3.247969671	3.317309221	9.09E-04
ENSG00000257759.2	1.793129972	0.583962681	0.238906713	0.929018649	3.316986021	9.10E-04
ENSG00000168412.6	1.103276585	0.098284466	0.04019625	0.156372683	3.316232209	9.12E-04
ENSG00000232814.2	1.078833721	0.07588057	0.031021921	0.120739219	3.315373689	9.15E-04
ENSG00000258500.2	1.829535243	0.604061969	0.246912451	0.961211487	3.314969341	9.17E-04
ENSG00000279467.1	1.173531166	0.160017294	0.065406682	0.254627907	3.314936081	9.17E-04
ENSG00000213630.3	8.960671454	2.192845163	0.895845817	3.489844509	3.313723755	9.21E-04
ENSG00000272154.3	1.128124424	0.120556452	0.049224048	0.191888856	3.312467962	9.25E-04
ENSG00000259659.1	1.199000013	0.181487887	0.07408814	0.288887634	3.312016382	9.26E-04
ENSG00000178440.5	1.103842725	0.098797478	0.040326919	0.157268037	3.311743593	9.27E-04
ENSG00000274944.3	1.331462304	0.286277815	0.116845994	0.455709636	3.311622354	9.28E-04
ENSG00000243005.3	5.212638021	1.651086066	0.673806002	2.628366129	3.311301791	9.29E-04
ENSG00000226055.2	1.10892522	0.103391276	0.042173855	0.164608696	3.310220786	9.32E-04
ENSG00000259088.1	1.056645877	0.055099624	0.022471669	0.087727579	3.309839049	9.33E-04
ENSG00000224153.2	1.051137347	0.049872765	0.020330168	0.079415362	3.308741738	9.37E-04
ENSG00000272980.3	1.172695168	0.159304662	0.064918849	0.253690475	3.30803318	9.40E-04
ENSG00000185674.8	1.151368884	0.140951569	0.057428054	0.224475083	3.307571517	9.41E-04
ENSG00000224895.1	7.475248332	2.01159734	0.818381419	3.204813262	3.304228737	9.52E-04
ENSG00000232729.6	1.118688161	0.112156714	0.045628801	0.178684626	3.304223909	9.52E-04
ENSG00000265678.1	1.09647512	0.092100598	0.037467114	0.146734082	3.304088312	9.53E-04
ENSG00000255292.5	1.309327058	0.269513309	0.109614814	0.429411804	3.303573183	9.55E-04
ENSG00000256922.1	2.814194234	1.03467598	0.420340716	1.649011245	3.30101131	9.63E-04
ENSG00000278967.1	2.055624231	0.720579564	0.292620704	1.148538423	3.300106918	9.66E-04
ENSG00000276096.1	1.440414185	0.364930701	0.148101829	0.581759573	3.298689073	9.71E-04
ENSG00000232344.2	1.086814787	0.083251205	0.033777493	0.132724917	3.298102323	9.73E-04
ENSG00000249245.2	1.64200008	0.49591506	0.201151552	0.790678567	3.297476218	9.76E-04
ENSG00000272379.1	1.745956227	0.557302387	0.225916211	0.888688563	3.296132085	9.80E-04
ENSG00000198547.7	1.054275748	0.052854036	0.021406495	0.084301578	3.294121081	9.87E-04
ENSG00000207508.1	6.652933723	1.895057919	0.766999776	3.023116061	3.292600912	9.93E-04
ENSG00000207258.1	1.436241057	0.362029324	0.146503005	0.577555643	3.292240311	9.94E-04
ENSG00000250012.1	1.053271416	0.051900955	0.021002482	0.082799429	3.292201551	9.94E-04
ENSG00000280550.1	1.071165489	0.068747298	0.02780601	0.109688586	3.291108655	9.98E-04
ENSG00000272610.1	1.274966775	0.24292012	0.098166984	0.387673255	3.289149375	0.001004907
ENSG00000243224.1	1.085930258	0.082437	0.033309074	0.131564926	3.288833154	0.001006036
ENSG00000248979.2	1.708535702	0.535636689	0.216258089	0.855015289	3.287097567	0.001012258
ENSG00000258825.1	2.133208542	0.757627204	0.305851916	1.209402492	3.286859801	0.001013113
ENSG00000271384.1	1.491912145	0.400058616	0.160951346	0.639165886	3.279283313	0.001040711
ENSG00000275611.1	1.135594939	0.127156689	0.051034386	0.203278991	3.273975185	0.001060459
ENSG00000214812.3	2.721167559	1.001061038	0.40168441	1.600437666	3.273473621	0.001062343
ENSG00000265727.2	2.290272004	0.828670589	0.332414573	1.324926606	3.27283591	0.001064743
ENSG00000241596.1	6.682621052	1.899510284	0.761924364	3.037096203	3.272694995	0.001065274
ENSG00000267192.1	1.212967274	0.19306965	0.077423281	0.308716019	3.272126611	0.001067418
ENSG00000259258.1	1.941036618	0.663222169	0.265854369	1.06058997	3.271255406	0.001070712
ENSG00000259116.1	1.14614458	0.136403771	0.054667867	0.218139676	3.270857284	0.00107222
ENSG00000201098.1	2.013810395	0.700028646	0.280170717	1.119886576	3.267845712	0.001083694
ENSG00000267605.4	1.08074644	0.07765195	0.031070507	0.124233393	3.267288776	0.001085829
ENSG00000168148.3	2.304969835	0.83506759	0.333978357	1.336156822	3.266289305	0.001089669
ENSG00000258959.1	1.039165645	0.038418127	0.01535904	0.061477214	3.265443541	0.001092928
ENSG00000212452.1	1.410585548	0.344004901	0.137337302	0.550672499	3.262423424	0.00110464
ENSG00000266120.1	2.283973033	0.825916485	0.329672097	1.322160872	3.262035007	0.001106155
ENSG00000214973.3	1.096806266	0.092402563	0.036854105	0.14795102	3.26031907	0.001112869
ENSG00000273767.1	4.63866349	1.534426284	0.611857497	2.45699507	3.259833085	0.001114778
ENSG00000259314.1	1.171218918	0.158045017	0.063015349	0.253074684	3.259640375	0.001115536
ENSG00000205740.2	1.057238321	0.055660151	0.022188324	0.089131977	3.259215366	0.001117208
ENSG00000202461.1	1.27460399	0.242635534	0.09665085	0.388620218	3.257580833	0.001123663
ENSG00000270433.1	1.171361676	0.158166898	0.06298952	0.253344276	3.257091435	0.001125602
ENSG00000251896.1	3.037469847	1.111024882	0.442196546	1.779853217	3.255796202	0.001130749
ENSG00000276668.1	1.286265676	0.251743195	0.100185087	0.403301303	3.255567143	0.001131661
ENSG00000202314.1	1.103465443	0.09845563	0.039155268	0.157755992	3.254103062	0.00113751
ENSG00000267052.1	1.431655048	0.358831151	0.142648372	0.57501393	3.253247717	0.00114094
ENSG00000184844.6	1.184125252	0.169004318	0.067079769	0.270928866	3.249878276	0.001154544
ENSG00000250015.1	1.153437594	0.142746696	0.056589478	0.228903914	3.247300559	0.001165053
ENSG00000228643.1	1.37623798	0.319353675	0.126567759	0.512139591	3.246719033	0.001167436
ENSG00000237786.1	1.675892672	0.516345962	0.204608345	0.828083579	3.246382322	0.001168818
ENSG00000237934.1	1.274853654	0.242831391	0.096211732	0.389451049	3.246091178	0.001170014
ENSG00000224745.1	1.090879494	0.086984247	0.034459572	0.139508922	3.245826662	0.001171101
ENSG00000224128.1	5.263479469	1.660792304	0.657911411	2.663673197	3.245742464	0.001171448
ENSG00000253092.1	1.759910584	0.565263003	0.223863335	0.906662671	3.245155839	0.001173864
ENSG00000235397.1	1.352094718	0.301655033	0.119461638	0.483848428	3.245084712	0.001174157
ENSG00000224340.1	3.844865802	1.3467387	0.53323925	2.160238151	3.24469715	0.001175756
ENSG00000264235.4	1.058276189	0.056641347	0.02242209	0.090860604	3.244225906	0.001177703
ENSG00000236184.1	1.187645955	0.171973159	0.068068405	0.275877912	3.243943964	0.001178869
ENSG00000279803.1	1.137849703	0.129140256	0.051098591	0.207181921	3.243270752	0.001181659
ENSG00000140505.6	1.088613506	0.084904874	0.033592444	0.136217304	3.243083525	0.001182435
ENSG00000263326.1	1.06629786	0.064192705	0.025370029	0.103015382	3.240770654	0.00119207
ENSG00000274024.1	1.239491381	0.214701119	0.084823799	0.344578438	3.240030381	0.00119517
ENSG00000253852.1	1.499527678	0.405150177	0.160018825	0.650281529	3.239405116	0.001197793
ENSG00000238508.1	2.385272651	0.869313437	0.343203158	1.395423716	3.238528299	0.001201481
ENSG00000254461.1	1.06918924	0.066900642	0.026410343	0.10739094	3.238376901	0.001202119
ENSG00000233216.1	2.340432551	0.850335763	0.335668542	1.365002984	3.238262323	0.001202602
ENSG00000240322.3	1.254256798	0.226543204	0.089412073	0.363674335	3.237897306	0.001204141
ENSG00000266907.1	1.182809139	0.167892236	0.066260563	0.269523909	3.237797105	0.001204564
ENSG00000253114.2	7.72509637	2.044474298	0.806745427	3.282203169	3.237458611	0.001205994
ENSG00000207342.1	1.294911795	0.258442581	0.101967725	0.414917436	3.237185612	0.001207149
ENSG00000225334.1	1.052773533	0.051428142	0.020280747	0.082575536	3.236139266	0.001211583
ENSG00000252414.1	2.272640204	0.820942241	0.323528142	1.31835634	3.234764008	0.001217433
ENSG00000171815.5	1.10026516	0.095551205	0.037646529	0.153455882	3.234227902	0.001219721
ENSG00000235138.1	1.140772435	0.131705607	0.051887895	0.21152332	3.234097266	0.001220279
ENSG00000234134.1	1.11385791	0.107829584	0.04247564	0.173183529	3.233807908	0.001221516
ENSG00000267776.1	1.107775446	0.102353902	0.040301934	0.16440587	3.232934728	0.001225256
ENSG00000179141.8	1.151196171	0.14080155	0.055429375	0.226173726	3.2325048	0.001227101
ENSG00000251187.4	1.440511363	0.364998164	0.143684082	0.586312246	3.232434421	0.001227403
ENSG00000280183.1	1.991424147	0.688850034	0.271047045	1.106653024	3.231478214	0.001231517
ENSG00000260530.1	1.838682065	0.609049046	0.239641307	0.978456785	3.231427145	0.001231737
ENSG00000279982.1	1.095711077	0.091403538	0.035927779	0.146879297	3.229295925	0.001240954
ENSG00000253223.1	1.128980107	0.121314665	0.047672299	0.194957032	3.228744355	0.00124335
ENSG00000259442.1	1.150099785	0.139848708	0.054946718	0.224750698	3.22840996	0.001244804
ENSG00000262700.1	1.247441916	0.221094987	0.086864346	0.355325628	3.228310679	0.001245237
ENSG00000221322.1	2.635895531	0.969222984	0.380562801	1.557883168	3.227060696	0.001250689
ENSG00000260075.1	1.103792175	0.098751683	0.038766456	0.15873691	3.226623476	0.001252602
ENSG00000240292.1	1.093510603	0.089393257	0.035086495	0.14370002	3.226256843	0.001254208
ENSG00000267098.1	5.631343001	1.728347957	0.678341111	2.778354803	3.226169203	0.001254592
ENSG00000247287.2	1.060973324	0.059186717	0.02322718	0.095146254	3.225954588	0.001255533
ENSG00000120055.7	1.112013161	0.106172032	0.041654397	0.170689666	3.225371797	0.001258092
ENSG00000265194.1	1.065906605	0.063825709	0.024993283	0.102658135	3.221433825	0.001275509
ENSG00000251728.1	1.629473555	0.48825699	0.191120134	0.785393847	3.220624087	0.001279118
ENSG00000231587.1	1.186033595	0.170614627	0.066762894	0.27446636	3.219960945	0.001282081
ENSG00000228115.1	1.933093361	0.659121498	0.25780343	1.060439565	3.219028746	0.001286256
ENSG00000227682.2	1.998344546	0.692319111	0.270661306	1.113976915	3.218060968	0.001290604
ENSG00000206706.1	8.161306234	2.099404234	0.820719898	3.378088569	3.217961284	0.001291052
ENSG00000262837.1	2.26071373	0.815680573	0.318844741	1.312516406	3.217772234	0.001291904
ENSG00000277561.3	1.169021699	0.156167244	0.061001853	0.251332636	3.216318136	0.001298468
ENSG00000223549.1	1.185138742	0.16985985	0.066334295	0.273385405	3.215816496	0.00130074
ENSG00000228204.2	1.121924388	0.115045414	0.044906773	0.185184056	3.214845123	0.001305149
ENSG00000207034.1	1.823810899	0.600928212	0.234356308	0.967500116	3.213005798	0.001313536
ENSG00000249175.1	2.116207179	0.74962542	0.292346383	1.206904457	3.213002798	0.00131355
ENSG00000224903.1	1.247519626	0.221157281	0.086212029	0.356102532	3.212119737	0.001317594
ENSG00000229827.1	1.962290052	0.674112185	0.262694261	1.08553011	3.211419644	0.001320809
ENSG00000231769.2	1.126063272	0.11872772	0.046239443	0.191215996	3.2102026	0.001326414
ENSG00000199846.1	2.618886266	0.962749138	0.3749374	1.550560876	3.210132623	0.001326737
ENSG00000244124.1	1.082455033	0.07923164	0.030855677	0.127607602	3.21008931	0.001326937
ENSG00000236308.1	1.090393343	0.086538497	0.03366515	0.139411843	3.207898653	0.001337086
ENSG00000227934.1	1.236126191	0.21198245	0.082463136	0.341501764	3.207845643	0.001337333
ENSG00000237211.2	2.563623952	0.941421864	0.366143357	1.51670037	3.20740811	0.001339368
ENSG00000276488.1	1.078542567	0.075610655	0.029398459	0.121822851	3.206819242	0.001342113
ENSG00000268307.1	1.975711301	0.680928486	0.264473827	1.097383145	3.204659327	0.001352224
ENSG00000234753.4	1.065504723	0.063448605	0.024633562	0.102263649	3.203834637	0.001356103
ENSG00000265407.1	1.329774903	0.285009682	0.110605589	0.459413776	3.202956432	0.001360246
ENSG00000228834.1	1.092921377	0.088854274	0.034466817	0.14324173	3.202046715	0.001364549
ENSG00000234423.1	1.852413161	0.6164892	0.238774536	0.994203864	3.198966694	0.001379211
ENSG00000273199.1	1.102137677	0.097251636	0.037661186	0.156842087	3.198661926	0.00138067
ENSG00000259935.1	1.071222933	0.068800924	0.026642521	0.110959326	3.198587345	0.001381027
ENSG00000187686.4	1.119368084	0.112764315	0.043648139	0.181880492	3.197717337	0.0013852
ENSG00000252269.1	2.357180801	0.857466329	0.33181155	1.383121109	3.19716131	0.001387873
ENSG00000243704.3	4.405191453	1.482783721	0.573237545	2.392329897	3.195222811	0.001397229
ENSG00000263466.1	1.451578637	0.372651679	0.143970366	0.601332992	3.193893986	0.001403677
ENSG00000224401.2	1.306976756	0.26771665	0.103353265	0.432080035	3.192408036	0.001410919
ENSG00000228016.1	1.114616343	0.108510259	0.041890785	0.175129732	3.192402888	0.001410944
ENSG00000267790.1	1.455699704	0.375486682	0.144905204	0.606068159	3.19167168	0.00141452
ENSG00000278685.3	1.200500339	0.182738419	0.070422892	0.295053945	3.18887985	0.001428252
ENSG00000249973.2	5.03277448	1.615971419	0.622636475	2.609306362	3.188497295	0.001430143
ENSG00000261318.1	1.766509153	0.569005369	0.219237402	0.918773336	3.188485327	0.001430203
ENSG00000274034.1	3.530914203	1.261556818	0.485945552	2.037168085	3.187944831	0.001432879
ENSG00000233217.1	1.653694141	0.503011659	0.193544122	0.812479196	3.185745247	0.001443817
ENSG00000180673.9	1.292339607	0.256454225	0.098668399	0.41424005	3.185590605	0.001444589
ENSG00000207129.1	1.255834982	0.227800676	0.087631665	0.367969687	3.185305483	0.001446013
ENSG00000251414.1	1.073971739	0.071363682	0.027451255	0.11527611	3.185208731	0.001446496
ENSG00000065371.16	1.712344637	0.537863564	0.20686452	0.868862609	3.184882953	0.001448126
ENSG00000234065.2	1.201937457	0.183934802	0.070739214	0.297130391	3.184802445	0.001448529
ENSG00000228237.4	1.361643004	0.308692062	0.118717973	0.498666151	3.18477813	0.00144865
ENSG00000278219.1	1.094052517	0.089888707	0.034548554	0.145228861	3.183558742	0.001454766
ENSG00000251783.1	7.001710462	1.946154471	0.747916198	3.144392744	3.183334032	0.001455896
ENSG00000253313.4	1.118030415	0.11156858	0.04285487	0.180282289	3.182340165	0.001460901
ENSG00000224637.1	6.140384755	1.814887404	0.697052609	2.932722198	3.182146382	0.001461879
ENSG00000231173.1	1.096655207	0.092264827	0.035436045	0.149093608	3.182115342	0.001462036
ENSG00000207926.1	1.248528202	0.221965419	0.085243691	0.358687148	3.181968457	0.001462777
ENSG00000230870.2	1.066011148	0.063923783	0.024539159	0.103308408	3.181147853	0.001466927
ENSG00000259921.1	1.114976969	0.108833749	0.041700504	0.175966994	3.177415737	0.001485939
ENSG00000231725.1	1.659891241	0.506752083	0.194117796	0.819386369	3.176925482	0.001488453
ENSG00000230188.1	1.252747877	0.22533944	0.086222459	0.364456421	3.174718012	0.001499822
ENSG00000272703.1	2.270217565	0.819875671	0.313672991	1.32607835	3.174473094	0.001501088
ENSG00000280057.1	1.114735589	0.108617237	0.041551182	0.175683292	3.174271571	0.001502131
ENSG00000259215.1	1.16613492	0.153694793	0.058768125	0.24862146	3.173357569	0.001506868
ENSG00000252464.1	1.082426415	0.079205202	0.03028473	0.128125674	3.17330019	0.001507166
ENSG00000278012.1	1.293997329	0.257736132	0.09850874	0.416963523	3.172529122	0.001511174
ENSG00000231665.1	1.281920207	0.248359115	0.09491842	0.401799811	3.172397777	0.001511858
ENSG00000264666.1	1.099820782	0.095147241	0.036338747	0.153955736	3.171058356	0.001518846
ENSG00000255239.1	2.054404099	0.71998583	0.274857327	1.165114332	3.170199815	0.001523341
ENSG00000264201.1	1.463893104	0.381099396	0.145485135	0.616713657	3.170186251	0.001523413
ENSG00000200376.1	2.024215591	0.705182263	0.269078188	1.141286338	3.169270631	0.00152822
ENSG00000232778.1	2.728159769	1.003627305	0.382820455	1.624434154	3.168575495	0.00153188
ENSG00000271075.1	1.121353274	0.114536236	0.04368663	0.185385843	3.168498871	0.001532283
ENSG00000267529.3	2.793040882	1.027130924	0.39138938	1.662872468	3.1666007	0.001542319
ENSG00000265205.1	1.147828985	0.137872319	0.052518739	0.223225899	3.16594547	0.001545798
ENSG00000230287.3	5.045058675	1.618409284	0.616458639	2.620359929	3.165848463	0.001546313
ENSG00000266821.1	1.348981956	0.299350201	0.11393761	0.484762793	3.164378476	0.001554145
ENSG00000262999.1	1.634910318	0.491587951	0.186881977	0.796293925	3.162047226	0.001566642
ENSG00000203878.10	1.283085997	0.249268112	0.094752745	0.403783479	3.161863645	0.00156763
ENSG00000213842.2	1.262052557	0.232739409	0.088437883	0.377040935	3.16116448	0.001571397
ENSG00000227962.1	1.432384418	0.359340481	0.136468506	0.582212456	3.160085071	0.001577231
ENSG00000271662.1	1.16913216	0.15626173	0.059343199	0.253180261	3.160049585	0.001577423
ENSG00000249345.5	1.087851612	0.084204753	0.031965655	0.136443852	3.159286605	0.001581559
ENSG00000279448.1	1.737061887	0.552195115	0.209553769	0.894836462	3.158645473	0.001585042
ENSG00000075886.10	1.057048231	0.055480336	0.021047883	0.089912788	3.158051549	0.001588275
ENSG00000272942.1	1.260755118	0.231710841	0.087905352	0.37551633	3.158049852	0.001588284
ENSG00000237307.2	1.768934117	0.570377171	0.215956679	0.924797664	3.154215791	0.0016093
ENSG00000277916.1	1.095759155	0.091447415	0.034600482	0.148294348	3.152916638	0.00161648
ENSG00000204110.6	1.432063522	0.359116427	0.135759504	0.58247335	3.151257873	0.001625689
ENSG00000248401.2	2.516730722	0.922960727	0.348646728	1.497274725	3.149792253	0.001633866
ENSG00000239608.1	1.452739809	0.373451297	0.1410139	0.605888694	3.149024642	0.001638164
ENSG00000078795.15	1.087576946	0.083952237	0.031692339	0.136212135	3.14855878	0.001640777
ENSG00000275322.1	1.047294747	0.046210408	0.017420138	0.075000677	3.145880045	0.001655879
ENSG00000247699.2	3.626650006	1.288309359	0.485606827	2.091011891	3.145673326	0.00165705
ENSG00000117400.13	1.049625959	0.048433871	0.018241564	0.078626179	3.144133405	0.001665795
ENSG00000266712.2	1.323508127	0.280285883	0.105545862	0.455025904	3.143814638	0.00166761
ENSG00000270878.1	1.120693391	0.113947592	0.042903049	0.184992136	3.143565526	0.00166903
ENSG00000244723.3	1.077802475	0.074924222	0.028188147	0.121660298	3.142086191	0.001677486
ENSG00000272097.1	1.083477149	0.080175452	0.030157291	0.130193613	3.141678829	0.001679822
ENSG00000224464.2	1.745640308	0.557121427	0.209555001	0.904687853	3.141666886	0.00167989
ENSG00000256987.1	1.908950486	0.646553607	0.243133514	1.0499737	3.141196497	0.001682591
ENSG00000259296.1	4.284046652	1.454898042	0.546700131	2.363095954	3.139786744	0.001690709
ENSG00000276926.1	1.377179014	0.320037214	0.120235188	0.519839241	3.139414676	0.001692857
ENSG00000223113.1	3.047404704	1.114290312	0.418496259	1.810084365	3.138815099	0.001696324
ENSG00000247473.2	1.576206058	0.45502073	0.170841104	0.739200357	3.138241315	0.001699649
ENSG00000224722.3	1.371992947	0.316264388	0.118710213	0.513818564	3.137705441	0.001702759
ENSG00000259414.1	2.828328931	1.039686053	0.390153532	1.689218575	3.137252029	0.001705395
ENSG00000257763.1	1.303172864	0.264801955	0.099286432	0.430317478	3.135671415	0.001714612
ENSG00000261207.1	1.130675761	0.122815473	0.046041528	0.199589417	3.135359329	0.001716437
ENSG00000272485.1	1.25541122	0.227463184	0.085254545	0.369671823	3.13496882	0.001718724
ENSG00000223598.1	1.23543023	0.211419273	0.079226646	0.343611901	3.13462384	0.001720746
ENSG00000234645.3	1.200583301	0.182807523	0.068485213	0.297129833	3.134087838	0.001723892
ENSG00000277764.1	1.361365203	0.308488022	0.115483337	0.501492707	3.132698109	0.001732075
ENSG00000278952.1	1.356874268	0.305183722	0.114244738	0.496122707	3.13267144	0.001732232
ENSG00000233719.3	1.227593217	0.205055518	0.076722453	0.333388583	3.131706005	0.001737938
ENSG00000223923.1	1.063216348	0.061298605	0.022931873	0.099665336	3.131438393	0.001739523
ENSG00000236577.1	1.264242949	0.234473484	0.087695927	0.38125104	3.130993545	0.00174216
ENSG00000267128.1	1.043189767	0.042283103	0.015813401	0.068752805	3.13087615	0.001742856
ENSG00000199570.1	9.190747336	2.218197254	0.828808133	3.607586374	3.129135432	0.001753215
ENSG00000109163.6	1.192826082	0.176325351	0.065879666	0.286771035	3.129061469	0.001753656
ENSG00000267198.1	1.103018248	0.098050284	0.036626486	0.159474081	3.128673777	0.001755971
ENSG00000244203.2	1.623278469	0.484447851	0.180833041	0.78806266	3.127318924	0.001764085
ENSG00000264924.1	1.255450882	0.227494776	0.084904191	0.370085362	3.127005666	0.001765965
ENSG00000201217.1	1.271414183	0.24012981	0.089548055	0.390711566	3.125516617	0.00177493
ENSG00000238517.1	1.367423086	0.312928009	0.116663971	0.509192047	3.125012785	0.001777973
ENSG00000258489.3	1.176024666	0.162139824	0.06038697	0.263892679	3.123138091	0.001789338
ENSG00000261420.1	1.099498968	0.094854592	0.03531701	0.154392175	3.122592093	0.00179266
ENSG00000163467.10	1.122875292	0.115892621	0.0431496	0.188635641	3.122572607	0.001792779
ENSG00000253606.1	1.41770389	0.349038584	0.129934423	0.568142745	3.122273215	0.001794603
ENSG00000254984.1	5.344082277	1.675989832	0.623660878	2.728318787	3.121533144	0.00179912
ENSG00000222335.1	3.117953848	1.137176969	0.423012748	1.851341189	3.120887099	0.001803071
ENSG00000251323.2	1.07227914	0.06978642	0.025954939	0.113617902	3.120562346	0.001805061
ENSG00000253361.1	1.568885443	0.450365459	0.167409477	0.73332144	3.119566778	0.001811172
ENSG00000223060.1	1.784179125	0.578958435	0.215206721	0.94271015	3.119539064	0.001811342
ENSG00000226220.1	1.463314308	0.380703937	0.141495529	0.619912345	3.119313456	0.00181273
ENSG00000187988.5	2.221961319	0.798390283	0.296652491	1.300128075	3.118792772	0.001815936
ENSG00000230005.2	1.664730091	0.509663003	0.189315153	0.830010853	3.118238907	0.001819353
ENSG00000233388.2	1.783457665	0.578553988	0.214894374	0.942213603	3.118149321	0.001819906
ENSG00000279057.1	1.746521741	0.557626234	0.207115974	0.908136494	3.11810369	0.001820188
ENSG00000261872.1	2.315007251	0.83941282	0.311742244	1.367083395	3.11789016	0.001821507
ENSG00000243738.3	1.151683981	0.141225203	0.052415838	0.230034567	3.116746896	0.001828585
ENSG00000230869.1	1.106572164	0.101267096	0.037561945	0.164972248	3.115601436	0.001835702
ENSG00000213296.4	1.754839455	0.562377374	0.208454011	0.916300737	3.114344835	0.001843539
ENSG00000131951.9	1.165910139	0.153502018	0.056875041	0.250128994	3.113606967	0.001848155
ENSG00000236018.2	1.830979617	0.604851134	0.224072071	0.985630197	3.113318333	0.001849964
ENSG00000267624.1	4.525457602	1.509718699	0.5589297	2.460507699	3.1121461	0.001857326
ENSG00000077498.8	1.13426482	0.125984705	0.046620872	0.205348538	3.111309974	0.001862593
ENSG00000280069.1	1.129306833	0.121604022	0.044996121	0.198211923	3.111160848	0.001863534
ENSG00000242457.1	1.264255124	0.234483114	0.086739722	0.382226506	3.110653222	0.00186674
ENSG00000231226.1	2.027571839	0.706838939	0.261396544	1.152281333	3.110119019	0.00187012
ENSG00000269662.1	2.597217444	0.954440658	0.352893379	1.555987937	3.109762741	0.001872377
ENSG00000233186.2	4.758565922	1.559946346	0.576267073	2.543625619	3.108166187	0.001882522
ENSG00000255139.1	1.052194739	0.05087821	0.018787491	0.08296893	3.107423645	0.001887257
ENSG00000229007.1	1.232969377	0.209425388	0.07728028	0.341570495	3.106177928	0.001895226
ENSG00000254974.1	1.219789406	0.198678225	0.073311917	0.324044534	3.106114971	0.00189563
ENSG00000235449.2	1.198966148	0.181459643	0.066914407	0.296004878	3.104924995	0.001903273
ENSG00000266777.1	1.039848526	0.039075055	0.014408726	0.063741383	3.104868215	0.001903638
ENSG00000199349.1	1.835569417	0.607354743	0.22361046	0.991099025	3.102048618	0.001921864
ENSG00000221211.1	1.372921875	0.316941224	0.116676807	0.517205641	3.101865991	0.00192305
ENSG00000224441.1	1.707997948	0.535321894	0.19703387	0.873609918	3.101533476	0.001925211
ENSG00000212743.2	1.105138998	0.099971117	0.036788461	0.163153773	3.101164149	0.001927614
ENSG00000257065.1	1.210501546	0.191034775	0.070228329	0.311841221	3.099348508	0.001939467
ENSG00000207336.1	1.359390288	0.307036282	0.112821736	0.501250827	3.098532363	0.001944817
ENSG00000225039.1	1.144198626	0.134704502	0.049460423	0.219948581	3.097176671	0.001953734
ENSG00000259899.1	1.98312681	0.684674796	0.251373168	1.117976424	3.097006462	0.001954856
ENSG00000261054.1	1.110495552	0.104806359	0.03846821	0.171144509	3.096509178	0.001958138
ENSG00000230849.2	1.107059344	0.10170726	0.037329331	0.16608519	3.096442643	0.001958577
ENSG00000273682.1	1.234695279	0.210824202	0.077361032	0.344287373	3.09604397	0.001961213
ENSG00000213204.7	1.051233896	0.049964613	0.018333324	0.081595903	3.095948487	0.001961844
ENSG00000271670.1	1.253022478	0.225558615	0.082712281	0.36840495	3.094841491	0.001969181
ENSG00000248332.5	2.132770182	0.75742169	0.277427615	1.237415764	3.092786582	0.001982867
ENSG00000278054.1	2.006156771	0.696220838	0.254979207	1.137462468	3.092563515	0.001984358
ENSG00000278662.3	1.061513944	0.059696139	0.02185945	0.097532828	3.092297049	0.00198614
ENSG00000259082.1	4.962699783	1.601949904	0.586139831	2.617759976	3.090896813	0.00199553
ENSG00000267265.4	1.036065794	0.035430649	0.012962418	0.05789888	3.090710405	0.001996783
ENSG00000255353.1	1.64661491	0.498721611	0.182449608	0.814993613	3.090619429	0.001997395
ENSG00000226088.1	1.125385373	0.118125531	0.043205634	0.193045428	3.090257664	0.001999829
ENSG00000249532.3	1.15422348	0.143427806	0.052439304	0.234416309	3.089547882	0.002004614
ENSG00000268070.1	1.743789832	0.556060809	0.203055038	0.90906658	3.087369244	0.002019366
ENSG00000267288.2	1.056935332	0.055373524	0.020219709	0.090527339	3.087292628	0.002019886
ENSG00000243584.1	1.644494794	0.497433221	0.181610398	0.813256044	3.08701945	0.002021744
ENSG00000262732.1	1.099203769	0.094586072	0.03453118	0.154640964	3.08693077	0.002022347
ENSG00000229122.1	1.073085386	0.070538038	0.025751445	0.11532463	3.086906259	0.002022514
ENSG00000162526.6	1.05042321	0.04919314	0.01795076	0.08043552	3.08608958	0.002028077
ENSG00000281106.1	1.097183387	0.092746339	0.033831368	0.151661311	3.085454848	0.002032411
ENSG00000169064.11	1.374624126	0.318180331	0.116061264	0.520299397	3.085418909	0.002032656
ENSG00000279640.1	1.171362775	0.158167836	0.057604289	0.258731382	3.082660397	0.002051591
ENSG00000278879.1	1.124042746	0.116931781	0.042585628	0.191277934	3.082635359	0.002051764
ENSG00000259502.1	1.236776494	0.212508393	0.077391076	0.347625709	3.082571558	0.002052204
ENSG00000230799.1	1.195207077	0.178319457	0.064911204	0.291727709	3.08178378	0.002057642
ENSG00000279583.1	1.119008421	0.112442954	0.040920231	0.183965678	3.08131641	0.002060875
ENSG00000269956.1	1.108880401	0.103350858	0.037586188	0.169115529	3.080133433	0.002069079
ENSG00000178115.11	1.300046671	0.262400165	0.095327609	0.429472721	3.078272607	0.002082044
ENSG00000240927.3	1.575825439	0.454779223	0.165174567	0.74438388	3.077819633	0.002085211
ENSG00000242829.1	1.475318699	0.388874034	0.141191554	0.636556513	3.077242693	0.002089251
ENSG00000224677.1	1.689030287	0.524154569	0.190212903	0.858096236	3.076357885	0.002095462
ENSG00000267656.1	3.068455266	1.121174264	0.406754022	1.835594506	3.075866344	0.002098919
ENSG00000240531.1	1.988100202	0.687179511	0.249294931	1.12506409	3.075803888	0.002099359
ENSG00000140488.13	1.369614879	0.31452959	0.11402983	0.515029351	3.074650399	0.002107494
ENSG00000253816.3	2.05349239	0.719541949	0.260705328	1.178378569	3.073591429	0.002114989
ENSG00000250218.1	2.786834177	1.024906248	0.371094644	1.678717852	3.072413094	0.002123357
ENSG00000131233.9	1.291381022	0.255712205	0.092586178	0.418838232	3.072389624	0.002123524
ENSG00000222503.1	3.648359836	1.294277707	0.468426218	2.120129195	3.071663278	0.002128697
ENSG00000233436.6	1.291308202	0.255655815	0.09250909	0.418802539	3.071322387	0.002131129
ENSG00000225423.1	1.665725294	0.51026064	0.184532421	0.83598886	3.070328015	0.002138238
ENSG00000230325.1	1.092342117	0.088324123	0.031919358	0.144728887	3.069104183	0.002147017
ENSG00000258451.1	1.421583683	0.35177152	0.127063283	0.576479757	3.068243151	0.002153213
ENSG00000261270.1	1.050803449	0.049555061	0.017896421	0.081213702	3.067918727	0.002155552
ENSG00000259767.1	1.173886241	0.160319818	0.057895247	0.26274439	3.067828989	0.0021562
ENSG00000270977.1	1.110786767	0.105068563	0.037918565	0.172218561	3.066725335	0.002164176
ENSG00000226992.1	1.195601553	0.17864945	0.06446738	0.29283152	3.066562802	0.002165353
ENSG00000237745.1	2.528396957	0.927585488	0.334659851	1.520511126	3.066209378	0.002167914
ENSG00000233936.1	1.202593016	0.184480072	0.066516578	0.302443566	3.065137228	0.002175701
ENSG00000275025.1	1.097980739	0.093472801	0.033691578	0.153254025	3.064562963	0.002179883
ENSG00000280608.1	1.460096486	0.37850252	0.136382551	0.620622488	3.063982336	0.002184118
ENSG00000236496.2	1.046219768	0.045183447	0.016270481	0.074096412	3.062914085	0.00219193
ENSG00000227245.1	1.613349351	0.47831236	0.172225314	0.784399406	3.062772543	0.002192967
ENSG00000207062.1	1.790645997	0.582576447	0.209752596	0.955400298	3.062649698	0.002193867
ENSG00000273597.1	1.340070652	0.292722338	0.10538336	0.480061316	3.062497978	0.00219498
ENSG00000254100.1	2.04293462	0.714387313	0.257139381	1.171635245	3.062175476	0.002197346
ENSG00000232489.1	1.163394711	0.151342206	0.054472032	0.24821238	3.062090838	0.002197967
ENSG00000264284.1	1.918833922	0.651717669	0.234538015	1.068897323	3.061853924	0.002199708
ENSG00000271798.1	2.655028086	0.976455233	0.351273039	1.601637428	3.061214964	0.002204408
ENSG00000207234.1	2.034346337	0.710174557	0.255312142	1.165036972	3.060082583	0.00221276
ENSG00000227689.1	1.412537734	0.345387898	0.124128607	0.56664719	3.059522771	0.002216899
ENSG00000259585.2	1.555614987	0.441870958	0.158690095	0.72505182	3.05829693	0.002225989
ENSG00000262006.1	1.660149295	0.506907535	0.181916515	0.831898555	3.057070661	0.002235116
ENSG00000267546.2	1.066343365	0.06423538	0.02303541	0.10543535	3.055803979	0.002244579
ENSG00000267632.1	1.050577679	0.049340183	0.017682642	0.080997725	3.054721791	0.002252694
ENSG00000221051.1	1.290525428	0.255049444	0.091397555	0.418701334	3.054579613	0.002253762
ENSG00000174038.11	1.455719556	0.375500319	0.13455675	0.616443888	3.054520624	0.002254205
ENSG00000263535.1	1.093579745	0.089456485	0.032030991	0.146881979	3.053199468	0.002264154
ENSG00000254463.1	1.145413277	0.135765512	0.048565021	0.222966004	3.051536858	0.002276731
ENSG00000240519.1	6.381229591	1.853360805	0.662786613	3.043934996	3.051065992	0.002280304
ENSG00000212493.1	1.30200724	0.263907104	0.09436516	0.433449049	3.050858132	0.002281884
ENSG00000270775.1	1.372824601	0.31687037	0.11326357	0.52047717	3.050264104	0.002286402
ENSG00000251835.1	2.234024977	0.803804881	0.287129541	1.320480221	3.049165492	0.00229478
ENSG00000226982.4	1.31988738	0.277546415	0.099124772	0.455968058	3.048850844	0.002297185
ENSG00000200087.1	1.071017688	0.068609306	0.024495832	0.11272278	3.048315118	0.002301285
ENSG00000279142.1	1.136567045	0.128012355	0.045684849	0.210339861	3.047579337	0.002306926
ENSG00000260628.4	1.067118033	0.064961588	0.023183384	0.106739792	3.04757887	0.00230693
ENSG00000226443.3	1.070246212	0.067888727	0.024223235	0.111554218	3.047245186	0.002309492
ENSG00000263596.1	5.530460142	1.71027102	0.609438078	2.811103963	3.045030245	0.002326569
ENSG00000273781.1	1.837953964	0.608652977	0.216747712	1.000558242	3.043944595	0.002334981
ENSG00000264721.1	8.041063963	2.084561408	0.742305907	3.426816909	3.043880454	0.002335479
ENSG00000270510.1	1.072315418	0.069820253	0.024841887	0.114798618	3.042466738	0.002346477
ENSG00000269304.1	1.384131093	0.325072573	0.115649552	0.534495594	3.042313747	0.002347671
ENSG00000231993.1	1.128622979	0.120998287	0.043036712	0.198959862	3.041912441	0.002350803
ENSG00000279570.1	1.779530511	0.576349571	0.204953723	0.94774542	3.041564432	0.002353522
ENSG00000242866.8	1.057380175	0.055794315	0.019838336	0.091750295	3.041353661	0.00235517
ENSG00000253384.1	1.363392164	0.309975833	0.110191978	0.509759687	3.040993827	0.002357987
ENSG00000276757.1	1.210330281	0.190893282	0.06784801	0.313938554	3.040701613	0.002360276
ENSG00000279162.1	1.118141738	0.111668145	0.039668606	0.183667685	3.039818662	0.002367206
ENSG00000260729.1	1.042116219	0.041253472	0.014639101	0.067867843	3.038032379	0.002381284
ENSG00000237990.3	1.382912982	0.324192131	0.115028815	0.533355446	3.03784102	0.002382796
ENSG00000256902.1	1.63134518	0.489404938	0.17362215	0.805187726	3.037581808	0.002384847
ENSG00000238386.1	2.415696338	0.881987584	0.312859459	1.45111571	3.037389687	0.002386367
ENSG00000255334.1	1.593014759	0.465628296	0.16507821	0.766178382	3.036481217	0.00239357
ENSG00000265137.2	1.88295711	0.632843472	0.224199086	1.041487858	3.035280686	0.002403119
ENSG00000252618.1	3.819107506	1.340016758	0.474703236	2.205330281	3.035182644	0.002403901
ENSG00000260492.2	1.117158559	0.110788461	0.039237744	0.182339178	3.034789898	0.002407033
ENSG00000267651.1	1.066907475	0.064764254	0.022937218	0.106591289	3.034774098	0.002407159
ENSG00000250282.1	1.150636574	0.140315332	0.049686069	0.230944595	3.034483424	0.00240948
ENSG00000149300.8	1.283795705	0.249821084	0.088457575	0.411184593	3.034393162	0.002410201
ENSG00000269392.1	1.448710095	0.370673571	0.131166432	0.610180709	3.033341108	0.00241862
ENSG00000249258.2	1.157878752	0.146589669	0.05185832	0.241321017	3.032897518	0.002422178
ENSG00000277290.1	1.085801747	0.082318651	0.029104644	0.135532658	3.031938393	0.002429888
ENSG00000267091.1	1.382609366	0.323972559	0.114540498	0.53340462	3.031887979	0.002430294
ENSG00000278987.1	1.217797486	0.197043888	0.069608962	0.324478814	3.030557908	0.002441024
ENSG00000238419.1	1.443841764	0.367307452	0.129599052	0.605015852	3.028539917	0.002457386
ENSG00000276868.1	1.949444916	0.667544674	0.235490902	1.099598445	3.028242326	0.002459808
ENSG00000201104.1	6.15934693	1.817970754	0.641304875	2.994636633	3.028180954	0.002460307
ENSG00000268660.1	1.070931536	0.068528864	0.024165084	0.112892644	3.027562235	0.002465349
ENSG00000234383.1	1.077767118	0.074891418	0.026395351	0.123387484	3.026729646	0.00247215
ENSG00000234459.1	1.242766067	0.217339594	0.07659286	0.358086329	3.026555314	0.002473576
ENSG00000277371.1	1.452200535	0.373080016	0.131450608	0.614709424	3.026218545	0.002476332
ENSG00000235581.1	4.372197481	1.475265739	0.519626342	2.430905136	3.025689108	0.002480672
ENSG00000251484.3	1.853864407	0.617272329	0.217365161	1.017179497	3.025280942	0.002484023
ENSG00000238268.2	1.26087291	0.231804267	0.081625712	0.381982821	3.025252278	0.002484258
ENSG00000271730.1	1.085346169	0.081898986	0.028834781	0.134963191	3.024997042	0.002486356
ENSG00000230683.1	1.634913405	0.49158984	0.173053247	0.810126432	3.024765143	0.002488263
ENSG00000184617.10	1.07771721	0.07484511	0.026345084	0.123345135	3.024611196	0.002489529
ENSG00000279885.1	1.597349273	0.468345551	0.164769374	0.771921728	3.023756417	0.002496574
ENSG00000260528.3	1.069030335	0.066752008	0.023480607	0.11002341	3.023510404	0.002498604
ENSG00000256249.1	1.549897759	0.438188967	0.154109395	0.722268539	3.023218417	0.002501017
ENSG00000277962.1	5.536062232	1.71128346	0.601630907	2.820936012	3.022616349	0.002505997
ENSG00000231440.1	5.403824616	1.687106965	0.592897304	2.781316626	3.021970109	0.002511353
ENSG00000225057.2	1.361727924	0.308754426	0.108465488	0.509043363	3.02137283	0.002516313
ENSG00000225043.1	1.169935137	0.156948309	0.055103381	0.258793237	3.020406012	0.00252436
ENSG00000239948.2	1.636220539	0.492389033	0.172844918	0.811933149	3.020130007	0.002526662
ENSG00000226647.2	1.415281631	0.347328544	0.121909935	0.572747153	3.019943379	0.002528219
ENSG00000242993.1	1.566323708	0.448731286	0.157332988	0.740129584	3.018195933	0.002542844
ENSG00000261766.1	1.058395807	0.056754372	0.019888248	0.093620497	3.017309997	0.002550289
ENSG00000274494.1	2.226917054	0.800618142	0.2801363	1.321099983	3.014865454	0.002570933
ENSG00000234630.1	1.044417267	0.043459091	0.015205769	0.071712412	3.014804911	0.002571446
ENSG00000228683.1	1.152350463	0.141803737	0.049602711	0.234004763	3.014393985	0.002574932
ENSG00000206897.1	1.283462841	0.249561769	0.087275635	0.411847904	3.014010298	0.002578191
ENSG00000280321.1	1.132578151	0.124496583	0.043528949	0.205464218	3.013658731	0.00258118
ENSG00000281433.1	1.092800986	0.088744112	0.03102825	0.146459975	3.013647484	0.002581275
ENSG00000276997.3	1.068120469	0.065900533	0.0230406	0.108760466	3.013599463	0.002581684
ENSG00000184945.12	1.076220769	0.073455617	0.025676699	0.121234535	3.013261272	0.002584563
ENSG00000268392.1	1.423337092	0.353004179	0.123320793	0.582687565	3.012300931	0.002592754
ENSG00000219881.1	1.499113023	0.404873615	0.141431762	0.668315469	3.012192989	0.002593676
ENSG00000277792.1	2.513718603	0.921763172	0.321889019	1.521637325	3.011669382	0.002598154
ENSG00000248673.1	1.907387678	0.645734598	0.225367022	1.066102174	3.01073781	0.002606138
ENSG00000267353.1	1.76664932	0.569084713	0.198590797	0.939578629	3.010536731	0.002607864
ENSG00000253358.1	2.751946713	1.012308557	0.353065263	1.671551851	3.009645043	0.002615532
ENSG00000272910.1	1.114742652	0.108623573	0.037882791	0.179364355	3.009555249	0.002616305
ENSG00000248651.1	16.01120831	2.773288996	0.967181212	4.57939678	3.009536086	0.00261647
ENSG00000264317.2	2.0558428	0.720685885	0.251260372	1.190111399	3.009036232	0.002620779
ENSG00000237194.1	1.556127073	0.442200089	0.15415602	0.730244157	3.008901563	0.002621941
ENSG00000241709.3	2.171515299	0.775425218	0.270320294	1.280530143	3.008890685	0.002622034
ENSG00000260093.1	1.497497016	0.403795058	0.140600211	0.666989905	3.006988089	0.002638501
ENSG00000213089.4	1.041007073	0.040188584	0.013984527	0.066392641	3.005953551	0.002647494
ENSG00000223401.1	1.05410413	0.05269124	0.018332185	0.087050295	3.005697722	0.002649723
ENSG00000255581.1	3.170540604	1.153902111	0.401343708	1.906460514	3.005224007	0.002653853
ENSG00000257514.4	1.870981876	0.62646336	0.217687701	1.03523902	3.003715108	0.002667049
ENSG00000229447.2	1.09772344	0.093238435	0.032380172	0.154096698	3.002779975	0.002675258
ENSG00000271347.1	1.073603631	0.071020869	0.024652962	0.117388776	3.002040722	0.002681763
ENSG00000276169.1	2.047519659	0.716629138	0.248674341	1.184583936	3.001502089	0.002686512
ENSG00000259182.4	1.04684573	0.045781576	0.015885355	0.075677798	3.001390678	0.002687495
ENSG00000212460.1	4.273637828	1.452465415	0.503905516	2.401025314	3.00115987	0.002689533
ENSG00000259453.1	1.869899996	0.625884951	0.217101375	1.034668528	3.00088368	0.002691974
ENSG00000230096.1	1.240933642	0.215864033	0.074861197	0.35686687	3.00054766	0.002694946
ENSG00000239212.2	2.579802525	0.947712855	0.328636496	1.566789214	3.000410268	0.002696162
ENSG00000254694.1	1.133758889	0.125538563	0.043529304	0.207547822	3.000283924	0.002697281
ENSG00000262585.1	1.151535389	0.141096172	0.048893841	0.233298504	2.999310458	0.002705914
ENSG00000227006.1	1.137905099	0.129188939	0.044751501	0.213626377	2.998736978	0.002711012
ENSG00000265520.1	3.542621442	1.264866973	0.437920464	2.091813483	2.997888843	0.002718568
ENSG00000256172.1	1.870565545	0.626240816	0.216814756	1.035666875	2.997878163	0.002718663
ENSG00000215210.3	1.10464151	0.099520857	0.03445453	0.164587184	2.997822435	0.002719161
ENSG00000242102.3	7.825597241	2.057400058	0.712166365	3.402633751	2.997568406	0.002721428
ENSG00000281357.1	1.082876243	0.079620689	0.027558866	0.131682513	2.997468644	0.002722319
ENSG00000279903.1	1.367013198	0.312628212	0.108173871	0.517082554	2.996952926	0.002726928
ENSG00000259577.1	1.042312775	0.041442066	0.014328996	0.068555137	2.995786068	0.002737384
ENSG00000221520.1	1.338679457	0.291683649	0.100776284	0.482591013	2.994590848	0.002748132
ENSG00000228925.1	1.091666435	0.087705368	0.03029857	0.145112166	2.994407799	0.002749781
ENSG00000265611.1	1.403734002	0.339135831	0.117137488	0.561134173	2.994139533	0.0027522
ENSG00000234709.2	1.110547356	0.104853007	0.036202207	0.173503808	2.993528355	0.002757719
ENSG00000236510.1	1.321423874	0.278709848	0.096197126	0.461222569	2.993003772	0.002762463
ENSG00000272277.1	1.047290276	0.046206139	0.015946797	0.076465482	2.992872972	0.002763648
ENSG00000259246.3	1.362173917	0.309081892	0.106601248	0.511562536	2.991838453	0.00277303
ENSG00000272371.1	1.486257883	0.396261473	0.136666127	0.655856819	2.991803308	0.002773349
ENSG00000258524.1	1.243463829	0.217900896	0.07513248	0.360669312	2.99140329	0.002776985
ENSG00000267070.1	3.868300768	1.352815333	0.466050439	2.239580226	2.990047699	0.002789339
ENSG00000278829.1	1.343575712	0.295334502	0.101720086	0.488948918	2.989679174	0.002792706
ENSG00000280344.1	1.083093183	0.079821006	0.027488681	0.132153331	2.989477276	0.002794552
ENSG00000226478.3	1.351294853	0.301063283	0.10367936	0.498447206	2.989469374	0.002794625
ENSG00000275741.1	2.59710078	0.954395738	0.328506425	1.580285051	2.988677445	0.002801878
ENSG00000241007.1	1.295202311	0.258666908	0.088957935	0.428375881	2.987336583	0.002814197
ENSG00000275598.1	4.045277028	1.397550035	0.480511605	2.314588465	2.986949778	0.00281776
ENSG00000259618.1	1.2168423	0.196259224	0.067456144	0.325062305	2.986427105	0.002822581
ENSG00000274351.1	1.60804044	0.475016319	0.163169687	0.786862951	2.985489605	0.002831248
ENSG00000269091.4	1.299132416	0.26169667	0.089869268	0.433524071	2.985065496	0.002835176
ENSG00000280336.1	1.159917759	0.148349105	0.050879272	0.245818938	2.983065575	0.002853768
ENSG00000255141.1	2.714721337	0.99868931	0.342318198	1.655060422	2.982146903	0.002862346
ENSG00000227920.2	1.601599899	0.471003066	0.16142659	0.780579543	2.981974141	0.002863962
ENSG00000255478.1	1.316379611	0.274885249	0.094185962	0.455584536	2.981556799	0.002867868
ENSG00000229463.2	3.271195758	1.185155593	0.406074931	1.964236255	2.981542724	0.002868
ENSG00000261522.4	1.373268667	0.317193787	0.108678538	0.525709035	2.981500886	0.002868392
ENSG00000259736.1	1.082611106	0.079375814	0.027191458	0.13156017	2.981233248	0.0028709
ENSG00000264769.1	1.12066577	0.113922947	0.039008391	0.188837502	2.980527225	0.002877527
ENSG00000188626.6	1.116100756	0.109841143	0.03757241	0.182109876	2.978946434	0.002892413
ENSG00000228604.3	1.427932782	0.356227791	0.12183119	0.590624393	2.978684997	0.002894882
ENSG00000252690.3	1.044795745	0.043821407	0.014986169	0.072656646	2.978590938	0.002895771
ENSG00000250940.1	1.341008136	0.293421672	0.10033377	0.486509573	2.978415039	0.002897433
ENSG00000207457.1	1.433504043	0.360121827	0.12306808	0.597175574	2.977492743	0.002906165
ENSG00000202347.1	1.483844427	0.394636306	0.134862221	0.65441039	2.977483096	0.002906257
ENSG00000255650.4	1.046008873	0.044981848	0.015369465	0.074594231	2.977227562	0.00290868
ENSG00000215972.1	1.565327582	0.448095119	0.152790044	0.743400195	2.974044029	0.002939029
ENSG00000239959.1	1.387542119	0.327533922	0.111514656	0.543553188	2.971747398	0.002961102
ENSG00000250678.1	1.382224956	0.323694488	0.110200701	0.537188275	2.971653398	0.002962009
ENSG00000179994.9	2.262809482	0.816607175	0.27795079	1.35526356	2.971320302	0.002965223
ENSG00000174912.7	1.046847869	0.045783619	0.015580578	0.075986661	2.971033388	0.002967995
ENSG00000207279.1	1.210943487	0.191399797	0.065096083	0.317703512	2.970116213	0.002976871
ENSG00000172404.4	1.108471963	0.102982457	0.035015788	0.170949126	2.969718981	0.002980723
ENSG00000251792.1	4.843667968	1.577672278	0.536256242	2.619088314	2.969208019	0.002985684
ENSG00000272912.1	1.807335911	0.591853889	0.201111244	0.982596533	2.968737407	0.00299026
ENSG00000280207.1	4.124605324	1.416970336	0.481356198	2.352584474	2.968329264	0.002994234
ENSG00000255398.2	1.061182596	0.059383943	0.020172834	0.098595051	2.968301425	0.002994505
ENSG00000251991.1	1.278028345	0.245318535	0.083281317	0.407355753	2.967315158	0.003004129
ENSG00000219395.2	1.092582882	0.088544509	0.030056274	0.147032745	2.967161649	0.003005629
ENSG00000242797.3	1.094332751	0.090144817	0.030581067	0.149708568	2.966243626	0.003014616
ENSG00000205331.5	1.918869673	0.651736301	0.220942129	1.082530472	2.965173999	0.003025118
ENSG00000247765.2	1.317924598	0.276058225	0.093584948	0.458531502	2.965169414	0.003025163
ENSG00000244214.1	2.277971538	0.823285371	0.278743877	1.367826864	2.963244666	0.003044145
ENSG00000245864.2	2.448280731	0.895386036	0.30299979	1.487772281	2.962466457	0.003051851
ENSG00000233847.1	1.251811709	0.224591869	0.075997046	0.373186692	2.962364143	0.003052865
ENSG00000229431.1	1.048235861	0.047108619	0.015936314	0.078280923	2.961962491	0.00305685
ENSG00000270022.3	1.475640659	0.389092241	0.131591293	0.646593188	2.961568827	0.003060761
ENSG00000268635.2	1.391485974	0.330372222	0.111666874	0.549077571	2.960685057	0.003069557
ENSG00000226102.3	1.063926238	0.061966063	0.020941414	0.102990712	2.960445828	0.003071941
ENSG00000260510.1	1.413391276	0.345991977	0.116924366	0.575059587	2.960400256	0.003072396
ENSG00000244425.3	1.099778794	0.095109063	0.032120418	0.158097709	2.95942763	0.003082111
ENSG00000230958.1	6.827885315	1.921015008	0.648602421	3.193427596	2.959040383	0.003085987
ENSG00000073598.5	1.160113922	0.148518209	0.050135135	0.246901283	2.958744099	0.003088955
ENSG00000223505.2	1.364861744	0.311053137	0.104997913	0.517108361	2.958687159	0.003089526
ENSG00000251125.1	4.671897251	1.541565253	0.51971388	2.563416625	2.956802189	0.003108475
ENSG00000110025.11	1.031704808	0.031212588	0.010517628	0.051907548	2.95606023	0.003115962
ENSG00000252739.1	5.101612991	1.629556763	0.548942568	2.710170957	2.955608561	0.003120529
ENSG00000279500.1	1.052915893	0.051563356	0.017345232	0.085781481	2.953473397	0.003142197
ENSG00000188801.9	1.24369476	0.218086594	0.073346716	0.362826472	2.953172792	0.003145259
ENSG00000234722.3	1.176522702	0.162563225	0.054670063	0.270456388	2.953088593	0.003146117
ENSG00000251073.1	1.375480257	0.318802948	0.107150041	0.530455856	2.952202753	0.003155157
ENSG00000185031.6	1.488095618	0.397497194	0.133564596	0.661429792	2.951814932	0.003159122
ENSG00000260690.1	2.29879077	0.832383233	0.279580143	1.385186322	2.951215703	0.003165258
ENSG00000200090.1	1.113708874	0.107695773	0.036167915	0.179223631	2.951015771	0.003167307
ENSG00000235272.1	1.083835872	0.080506482	0.027036556	0.133976407	2.951001016	0.003167459
ENSG00000267385.1	1.064415136	0.062425481	0.020961501	0.10388946	2.950794741	0.003169575
ENSG00000227073.1	1.590859058	0.464274158	0.155862748	0.772685569	2.950476536	0.003172841
ENSG00000262870.1	1.511552554	0.413137304	0.138666155	0.687608454	2.950161568	0.003176078
ENSG00000261363.2	1.076302347	0.073531414	0.024669233	0.122393595	2.94949839	0.003182902
ENSG00000279645.1	1.29306438	0.25701489	0.086220961	0.427808818	2.949401835	0.003183897
ENSG00000260624.1	9.084106004	2.206526294	0.740140093	3.672912494	2.949231291	0.003185655
ENSG00000279849.1	4.564703924	1.518353654	0.50927954	2.527427768	2.949157487	0.003186416
ENSG00000254132.1	1.602066209	0.471294177	0.158049697	0.784538656	2.948877547	0.003189303
ENSG00000244346.1	2.100190322	0.74202797	0.248788369	1.235267571	2.948563117	0.003192549
ENSG00000228328.2	1.224479239	0.202515643	0.067858154	0.337173132	2.947651634	0.003201977
ENSG00000227788.1	1.13488454	0.126530919	0.04238467	0.210677168	2.947202602	0.00320663
ENSG00000275897.1	1.097909989	0.093408362	0.031281496	0.155535228	2.946825383	0.003210544
ENSG00000182625.3	2.122483077	0.752586666	0.252029913	1.253143419	2.946804237	0.003210764
ENSG00000228150.1	1.112081257	0.106233266	0.03554948	0.176917052	2.945702086	0.003222226
ENSG00000270837.1	1.652905615	0.502534718	0.168165805	0.836903631	2.945698329	0.003222265
ENSG00000237137.1	1.206242926	0.187510509	0.062740967	0.312280051	2.945541345	0.003223901
ENSG00000265386.2	2.502614428	0.917335957	0.306868674	1.52780324	2.945195404	0.003227508
ENSG00000217612.2	2.238545873	0.805826491	0.269513606	1.342139377	2.944905752	0.003230531
ENSG00000252768.1	1.379158389	0.32147345	0.107487641	0.535459259	2.94447742	0.003235006
ENSG00000232075.1	1.069243052	0.06695097	0.02237994	0.111522	2.944098234	0.003238972
ENSG00000254454.2	1.463811765	0.381043831	0.127327806	0.634759856	2.943575151	0.00324445
ENSG00000250330.1	4.645005548	1.535792567	0.512883877	2.558701257	2.942685059	0.003253792
ENSG00000241484.8	1.05719015	0.055614587	0.018571354	0.09265782	2.942577617	0.003254922
ENSG00000237212.1	1.06651683	0.064398039	0.021496871	0.107299208	2.942060605	0.003260361
ENSG00000199094.2	1.131174526	0.123256497	0.041144104	0.20536889	2.942044258	0.003260533
ENSG00000206936.1	1.673241212	0.514762591	0.171775443	0.857749739	2.941556686	0.003265671
ENSG00000264384.2	1.357704665	0.305795528	0.1020328	0.509558256	2.941402613	0.003267296
ENSG00000227758.1	1.158344706	0.146992009	0.049028829	0.244955188	2.940891104	0.003272696
ENSG00000166947.10	1.06701406	0.064864149	0.021632053	0.108096245	2.940671561	0.003275016
ENSG00000253457.2	1.982966955	0.684594185	0.228284581	1.140903789	2.94050341	0.003276794
ENSG00000266980.1	1.186068665	0.170644195	0.05687229	0.284416101	2.939710597	0.003285189
ENSG00000275381.1	1.310503941	0.270411751	0.09009886	0.450724641	2.939320041	0.003289332
ENSG00000172771.10	1.038097531	0.037389741	0.012456845	0.062322636	2.939191102	0.003290701
ENSG00000256101.4	1.562906441	0.446547191	0.148682653	0.74441173	2.938303489	0.003300138
ENSG00000265429.2	1.640245514	0.494845934	0.164732859	0.824959009	2.938024218	0.003303112
ENSG00000228118.3	1.182635332	0.16774528	0.055831805	0.279658756	2.937758007	0.00330595
ENSG00000267871.4	1.066090638	0.063998348	0.02129717	0.106699527	2.937494031	0.003308765
ENSG00000266601.1	1.10195916	0.09708965	0.032297016	0.161882284	2.936942143	0.003314659
ENSG00000173088.11	1.096095375	0.091754205	0.030513585	0.152994826	2.936530318	0.003319064
ENSG00000231654.1	1.701798376	0.53168556	0.176646756	0.886724364	2.935128602	0.003334095
ENSG00000226632.1	1.421899969	0.351993984	0.116937862	0.587050106	2.935024729	0.003335211
ENSG00000228415.2	1.395598082	0.333323056	0.110646394	0.555999718	2.933855656	0.003347799
ENSG00000239149.1	1.120247476	0.113549621	0.037691162	0.189408081	2.933795005	0.003348453
ENSG00000215704.8	1.110365035	0.104688821	0.034730178	0.174647465	2.932965968	0.003357407
ENSG00000224728.1	1.057011228	0.055445329	0.01839346	0.092497199	2.932938337	0.003357706
ENSG00000269931.1	3.432772078	1.233368121	0.409084858	2.057651383	2.932677644	0.003360526
ENSG00000225526.4	1.060244127	0.05849919	0.019395331	0.097603049	2.932096934	0.003366816
ENSG00000278888.1	1.072646265	0.07012874	0.023231057	0.117026423	2.930844254	0.003380422
ENSG00000255145.2	1.130761858	0.122891616	0.040704399	0.205078834	2.930664264	0.003382381
ENSG00000279900.1	1.159287351	0.147805464	0.048929216	0.246681711	2.92985821	0.003391167
ENSG00000279989.1	1.053278559	0.051907736	0.017181547	0.086633926	2.92969935	0.003392901
ENSG00000207032.1	1.89613114	0.639815568	0.211760853	1.067870284	2.929568172	0.003394333
ENSG00000276662.1	3.117176803	1.136927721	0.376163412	1.89769203	2.929077193	0.0033997
ENSG00000266938.1	1.67475387	0.515666211	0.170586014	0.860746408	2.928847295	0.003402215
ENSG00000235974.1	1.11415597	0.108097141	0.035759135	0.180435146	2.928840817	0.003402286
ENSG00000235917.1	1.966813816	0.676414881	0.223731364	1.129098398	2.928643869	0.003404442
ENSG00000273901.1	1.202418716	0.184335125	0.060946531	0.307723719	2.928068103	0.003410753
ENSG00000261489.1	2.043055928	0.714446691	0.236015561	1.192877821	2.926836685	0.003424286
ENSG00000259763.1	1.116925728	0.110580026	0.036505402	0.184654649	2.925872014	0.003434922
ENSG00000226432.3	1.326260489	0.282363319	0.093195592	0.471531046	2.925562121	0.003438345
ENSG00000228779.1	1.461058581	0.379161229	0.125107205	0.633215253	2.925135138	0.003443067
ENSG00000235485.1	2.148890969	0.764951881	0.252364713	1.277539048	2.924923275	0.003445412
ENSG00000253220.1	6.946134522	1.938185321	0.639260629	3.237110013	2.924552476	0.003449519
ENSG00000237731.1	1.51595021	0.416042443	0.137216072	0.694868814	2.924501732	0.003450082
ENSG00000266896.1	1.058618367	0.05696463	0.01878491	0.095144351	2.924291291	0.003452415
ENSG00000215606.4	3.375931007	1.21667114	0.401210539	2.032131742	2.924275693	0.003452588
ENSG00000260026.1	2.741491851	1.008502243	0.332559157	1.68444533	2.924252227	0.003452848
ENSG00000224183.1	1.093936728	0.089782867	0.029593701	0.149972033	2.923635541	0.003459696
ENSG00000272140.2	1.06360619	0.0616652	0.020320645	0.103009756	2.923276625	0.003463686
ENSG00000266654.1	3.488279209	1.249408551	0.411409549	2.087407554	2.922194125	0.003475748
ENSG00000257647.1	1.087132749	0.083543725	0.027488247	0.139599202	2.921082806	0.003488171
ENSG00000279584.1	1.192444408	0.176005325	0.057908067	0.294102582	2.921016995	0.003488908
ENSG00000234751.1	1.829556346	0.604073504	0.198703774	1.009443234	2.920697388	0.003492489
ENSG00000243353.1	2.303724279	0.834527065	0.274474835	1.394579295	2.920518666	0.003494493
ENSG00000265542.4	1.116855039	0.110516735	0.036344906	0.184688564	2.920365085	0.003496215
ENSG00000201448.1	1.467310241	0.383430957	0.126030375	0.640831539	2.919616038	0.003504629
ENSG00000236908.2	1.073440951	0.070869331	0.023290234	0.118448428	2.919377333	0.003507314
ENSG00000261278.1	4.308730664	1.460643351	0.479587737	2.441698965	2.918089782	0.003521829
ENSG00000229559.2	2.192942041	0.78524404	0.257779475	1.312708605	2.917826407	0.003524805
ENSG00000268560.1	1.087790076	0.084148185	0.027614073	0.140682297	2.917307889	0.003530671
ENSG00000206069.5	1.307895523	0.268419375	0.088069059	0.44876969	2.917057873	0.003533502
ENSG00000254019.1	3.223941267	1.170604607	0.383998882	1.957210331	2.916763505	0.003536838
ENSG00000234230.1	1.462464772	0.380123212	0.124655125	0.6355913	2.916324353	0.003541821
ENSG00000249012.2	1.905423909	0.644704508	0.211340187	1.078068829	2.915785992	0.003547938
ENSG00000235651.1	1.127536335	0.120035018	0.039333108	0.200736928	2.915226059	0.00355431
ENSG00000270923.1	1.15989864	0.148332622	0.048547926	0.248117319	2.913538921	0.003573573
ENSG00000253330.1	1.04729736	0.046212903	0.015116839	0.077308967	2.912768176	0.003582404
ENSG00000267421.5	1.088746419	0.08502696	0.027807783	0.142246137	2.912481226	0.003585698
ENSG00000252614.1	1.2525319	0.225167023	0.073623854	0.376710192	2.912168577	0.003589289
ENSG00000254152.1	1.18485759	0.16962259	0.055456532	0.283788648	2.912022828	0.003590964
ENSG00000236307.2	1.172335794	0.158998164	0.051980224	0.266016104	2.911947977	0.003591825
ENSG00000261529.1	1.396915509	0.334266598	0.109274612	0.559258584	2.911883683	0.003592564
ENSG00000253952.1	2.308638304	0.836657872	0.273332452	1.399983291	2.910962721	0.00360317
ENSG00000270773.1	1.221033622	0.199697731	0.065062747	0.334332716	2.907122261	0.003647706
ENSG00000218180.2	1.546029032	0.435689729	0.141935113	0.729444344	2.906971097	0.003649469
ENSG00000254253.1	1.663855733	0.50913764	0.165862243	0.852413036	2.906970456	0.003649477
ENSG00000221184.1	1.101821044	0.096964306	0.031569181	0.16235943	2.906127166	0.003659327
ENSG00000229127.1	1.041974493	0.041117464	0.013385375	0.068849554	2.905974695	0.003661111
ENSG00000279349.1	1.126124531	0.118782119	0.038595281	0.198968958	2.903327784	0.0036922
ENSG00000261669.1	1.122772595	0.115801157	0.037615849	0.193986465	2.902925146	0.00369695
ENSG00000225355.1	1.904970818	0.64446669	0.209327232	1.079606147	2.902819957	0.003698192
ENSG00000238039.1	1.107201746	0.101835882	0.033061442	0.170610323	2.902163365	0.003705952
ENSG00000242094.1	1.462913489	0.380429988	0.123504793	0.637355183	2.902125166	0.003706404
ENSG00000228612.2	1.382925576	0.324201238	0.105231646	0.54317083	2.901876665	0.003709345
ENSG00000232709.1	1.087953936	0.084298809	0.027360734	0.141236884	2.901795141	0.003710311
ENSG00000230433.1	1.372632014	0.316730075	0.102747055	0.530713095	2.901069155	0.003718918
ENSG00000237833.1	2.401055184	0.875908301	0.284128053	1.467688549	2.90099024	0.003719855
ENSG00000226544.4	1.73496846	0.550989234	0.178708718	0.923269751	2.900820774	0.003721867
ENSG00000184923.11	1.042810804	0.041919763	0.01359482	0.070244706	2.90066698	0.003723694
ENSG00000271691.1	3.076285753	1.123722945	0.364369794	1.883076096	2.900437692	0.003726419
ENSG00000277681.1	1.418967526	0.349929512	0.113422765	0.58643626	2.899914056	0.00373265
ENSG00000199711.1	5.397238363	1.685887409	0.546075131	2.825699686	2.898967372	0.003743939
ENSG00000244063.1	1.089938516	0.086121287	0.027876786	0.144365788	2.898035325	0.003755083
ENSG00000241860.5	1.123979061	0.116875122	0.037802368	0.195947876	2.896965366	0.003767913
ENSG00000272148.1	1.085107769	0.081679309	0.026413555	0.136945062	2.896703505	0.00377106
ENSG00000213684.4	1.244688918	0.218885634	0.070779441	0.366991827	2.896624034	0.003772015
ENSG00000266990.1	4.689950832	1.545422099	0.499581379	2.591262819	2.896207422	0.003777027
ENSG00000243568.2	2.841021738	1.044163754	0.337473524	1.750853985	2.895927047	0.003780403
ENSG00000267682.1	1.15389739	0.143145247	0.046245391	0.240045103	2.895355479	0.003787294
ENSG00000268985.1	5.138942361	1.636847292	0.528376664	2.74531792	2.8942235	0.003800975
ENSG00000259635.1	1.067898235	0.065692451	0.021201421	0.11018348	2.893950504	0.003804281
ENSG00000229795.2	1.408782211	0.342725651	0.110601952	0.57484935	2.893844685	0.003805563
ENSG00000227800.1	4.719099134	1.55161792	0.500653217	2.602582622	2.893641655	0.003808025
ENSG00000184224.3	1.497054756	0.403499682	0.130148231	0.676851133	2.893143024	0.003814076
ENSG00000256361.1	1.571590868	0.452088398	0.145738017	0.758438779	2.892364537	0.00382354
ENSG00000224855.4	1.687573344	0.523291606	0.168603699	0.877979514	2.891648346	0.003832266
ENSG00000268584.1	1.063817577	0.061863926	0.019932075	0.103795777	2.891622107	0.003832586
ENSG00000233114.2	7.559868922	2.022853852	0.651269025	3.394438678	2.890612829	0.003844915
ENSG00000104755.13	7.559868922	2.022853852	0.651269025	3.394438678	2.890612829	0.003844915
ENSG00000272508.1	1.462932599	0.38044305	0.122480381	0.63840572	2.890552646	0.003845651
ENSG00000228352.2	1.283178358	0.249340093	0.080260838	0.418419347	2.890346329	0.003848176
ENSG00000130612.13	1.265920012	0.23579914	0.075898644	0.395699636	2.890283851	0.003848941
ENSG00000234181.1	1.958957365	0.672412375	0.21622479	1.128599961	2.888952	0.003865281
ENSG00000279109.1	1.60617094	0.473853048	0.152290806	0.79541529	2.888196397	0.003874579
ENSG00000222046.2	1.105469838	0.100270438	0.032193359	0.168347516	2.886822551	0.003891536
ENSG00000265768.1	1.619851874	0.482334709	0.154818829	0.809850589	2.886451366	0.00389613
ENSG00000223727.5	1.332494163	0.287052497	0.092119096	0.481985897	2.886178326	0.003899511
ENSG00000224536.1	1.059294596	0.057603211	0.018479688	0.096726734	2.885737512	0.003904977
ENSG00000279742.1	1.067965015	0.065754983	0.021089646	0.11042032	2.885400768	0.003909157
ENSG00000237015.1	1.039135674	0.038389285	0.012307683	0.064470887	2.88485408	0.003915951
ENSG00000260808.1	1.11418059	0.108119238	0.034661414	0.181577063	2.884782037	0.003916847
ENSG00000252148.1	3.405635454	1.225431546	0.3926974	2.058165691	2.884235873	0.003923647
ENSG00000199047.2	1.087685838	0.084052355	0.026933434	0.141171276	2.884150906	0.003924706
ENSG00000227288.3	1.246143867	0.220053877	0.070497685	0.369610069	2.883850336	0.003928454
ENSG00000252132.1	3.341496626	1.206418798	0.386321015	2.026516581	2.88323837	0.003936095
ENSG00000242285.1	5.973338137	1.787305923	0.572209986	3.00240186	2.882945397	0.003939757
ENSG00000181359.5	1.133993173	0.125745185	0.040256059	0.211234311	2.882893352	0.003940408
ENSG00000234601.1	5.578641481	1.718945285	0.549904532	2.887986037	2.881910526	0.00395272
ENSG00000260671.2	1.682724193	0.520414024	0.166469548	0.8743585	2.881787438	0.003954264
ENSG00000220771.2	1.765728765	0.568563503	0.181781958	0.955345048	2.881119856	0.003962649
ENSG00000232734.1	2.551522651	0.936690299	0.299362661	1.574017937	2.88058942	0.003969323
ENSG00000234647.1	1.389239311	0.328756339	0.105047727	0.552464951	2.88031193	0.003972819
ENSG00000183055.5	1.513734416	0.414579721	0.132463116	0.696696325	2.880232174	0.003973824
ENSG00000253679.1	9.650362483	2.266995478	0.724137301	3.809853654	2.879869036	0.003978404
ENSG00000222249.1	2.594294496	0.953314609	0.304258924	1.602370294	2.878739596	0.003992679
ENSG00000237641.1	1.103285202	0.098292276	0.031352683	0.165231869	2.877957755	0.004002587
ENSG00000234005.3	1.179806443	0.165350394	0.052720208	0.27798058	2.877388636	0.004009814
ENSG00000254833.1	1.276619452	0.244215531	0.077817435	0.410613628	2.876557217	0.004020393
ENSG00000270919.1	1.284355817	0.250257283	0.079731682	0.420782884	2.876373159	0.004022738
ENSG00000183542.5	1.170188535	0.157164877	0.050058122	0.264271631	2.875985742	0.004027679
ENSG00000228526.2	1.097553919	0.093083994	0.029630641	0.156537347	2.875203063	0.004037677
ENSG00000204818.4	1.216945441	0.196343982	0.062464754	0.330223211	2.874434956	0.004047511
ENSG00000242943.1	1.121746103	0.114886492	0.036539274	0.19323371	2.874044458	0.004052519
ENSG00000214439.3	1.069286282	0.0669914	0.021303456	0.112679343	2.873859478	0.004054893
ENSG00000239671.1	2.243618765	0.808090083	0.256838122	1.359342043	2.873146167	0.00406406
ENSG00000265692.1	1.213307515	0.193350114	0.061445024	0.325255203	2.872969188	0.004066338
ENSG00000272412.2	7.098547499	1.959890185	0.622713323	3.297067048	2.87270464	0.004069744
ENSG00000269540.1	3.467457301	1.243421559	0.395060719	2.091782399	2.872670872	0.004070179
ENSG00000277687.1	1.045291349	0.044295649	0.014053972	0.074537326	2.87080231	0.004094315
ENSG00000225521.1	1.426058212	0.354914143	0.112592128	0.597236159	2.870638627	0.004096435
ENSG00000280116.1	1.827081342	0.602719799	0.190959299	1.014480298	2.868922833	0.004118723
ENSG00000188162.9	1.072331801	0.069835531	0.022122208	0.117548853	2.868698249	0.004121648
ENSG00000214708.4	1.062875663	0.060978124	0.019270807	0.102685442	2.865562577	0.00416269
ENSG00000270072.1	2.473175417	0.905502919	0.286097584	1.524908254	2.865253184	0.004166759
ENSG00000201047.1	6.116596645	1.811005838	0.572195167	3.049816509	2.865253184	0.004166759
ENSG00000279479.1	1.063097903	0.061187196	0.019320413	0.103053978	2.864435561	0.004177531
ENSG00000252034.1	1.660891141	0.50735429	0.160191712	0.854516868	2.864352893	0.004178622
ENSG00000277984.1	1.23056619	0.207474381	0.065479444	0.349469317	2.863780378	0.004186181
ENSG00000201806.1	2.005010051	0.695649074	0.219548474	1.171749674	2.863779482	0.004186193
ENSG00000228886.1	1.74081293	0.554352205	0.174844931	0.933859479	2.86295002	0.004197168
ENSG00000230294.4	1.180501182	0.165939078	0.052292722	0.279585434	2.861812987	0.004212254
ENSG00000223238.1	4.257950522	1.448787946	0.456538872	2.441037021	2.861753434	0.004213045
ENSG00000231494.1	1.327113313	0.283006142	0.089062239	0.476950046	2.860011769	0.004236253
ENSG00000232015.2	3.080755616	1.125174897	0.353762319	1.896587474	2.858784441	0.004252677
ENSG00000178146.9	1.092897489	0.088832417	0.027918991	0.149745842	2.858291697	0.004259287
ENSG00000230289.1	1.148518764	0.138473081	0.043520294	0.233425867	2.858286326	0.004259359
ENSG00000226763.4	1.057630789	0.056031302	0.017607303	0.094455301	2.858092238	0.004261965
ENSG00000260128.5	1.215411821	0.195082967	0.061268586	0.328897348	2.85735798	0.004271838
ENSG00000259031.1	1.122977368	0.115983522	0.036424011	0.195543033	2.857276574	0.004272933
ENSG00000254577.1	1.113482061	0.107492097	0.033755317	0.181228878	2.857198777	0.004273981
ENSG00000273473.1	1.040233609	0.039445312	0.012383801	0.066506823	2.856876333	0.004278325
ENSG00000202058.1	1.121067072	0.114280974	0.035876993	0.192684956	2.856826794	0.004278993
ENSG00000264056.1	1.365604433	0.311597139	0.097772746	0.525421531	2.856171659	0.004287832
ENSG00000232186.1	1.051486467	0.050204846	0.015746815	0.084662877	2.855638829	0.004295034
ENSG00000271049.1	1.518451179	0.417690854	0.131007596	0.704374112	2.85562204	0.004295261
ENSG00000267765.1	1.265313905	0.235320238	0.073788536	0.39685194	2.8552859	0.00429981
ENSG00000232526.1	3.833971576	1.343901231	0.421253035	2.266549427	2.854823781	0.004306071
ENSG00000261064.1	1.035392873	0.034780942	0.010902124	0.058659761	2.854805963	0.004306313
ENSG00000238366.1	2.664100251	0.979866384	0.306920349	1.652812418	2.853873451	0.004318973
ENSG00000203437.3	2.529257756	0.927925883	0.290495946	1.565355819	2.853178375	0.004328432
ENSG00000171195.9	1.507684348	0.410574929	0.128473667	0.692676192	2.852564597	0.0043368
ENSG00000234044.1	4.219698599	1.439763703	0.450360612	2.429166795	2.852108537	0.004343027
ENSG00000200169.1	2.679148134	0.985498883	0.308118384	1.662879383	2.851487931	0.004351514
ENSG00000255200.1	1.05214973	0.050835433	0.015888344	0.085782522	2.851041989	0.004357621
ENSG00000249655.1	1.251033238	0.2239698	0.069999593	0.377940008	2.851023912	0.004357869
ENSG00000258926.1	1.235189052	0.211224037	0.066011366	0.356436707	2.850932381	0.004359124
ENSG00000250709.1	1.083821489	0.080493212	0.025144081	0.135842342	2.850339207	0.004367263
ENSG00000242767.1	1.176318711	0.162389825	0.050696701	0.27408295	2.849577452	0.004377735
ENSG00000236182.1	1.113860687	0.107832078	0.033662027	0.182002128	2.84949229	0.004378907
ENSG00000261349.1	1.076611011	0.073818155	0.023036446	0.124599863	2.849075572	0.004384646
ENSG00000188467.9	1.16890529	0.156067661	0.048680239	0.263455083	2.848443422	0.004393366
ENSG00000249798.1	1.222138778	0.200602421	0.062562359	0.338642483	2.848256615	0.004395946
ENSG00000233892.1	1.061630512	0.059805945	0.018650859	0.100961031	2.848189847	0.004396869
ENSG00000206140.8	1.082780882	0.079532623	0.024779568	0.134285677	2.846984108	0.004413557
ENSG00000281466.1	3.651440456	1.295121735	0.403438209	2.186805261	2.846740893	0.00441693
ENSG00000212135.1	1.569276205	0.450614497	0.140266997	0.760961997	2.845804092	0.004429944
ENSG00000225400.1	1.042773338	0.041883835	0.013037448	0.070730222	2.845791717	0.004430116
ENSG00000254333.1	1.256585428	0.228398065	0.071083863	0.385712267	2.845591655	0.0044329
ENSG00000279421.1	1.578091944	0.456216487	0.141924694	0.77050828	2.8450246	0.004440799
ENSG00000242019.1	4.835204019	1.575923324	0.490212287	2.661634361	2.844912553	0.004442362
ENSG00000132702.11	1.068418895	0.066179887	0.020572521	0.111787254	2.844062396	0.004454232
ENSG00000213650.3	1.761585495	0.566214253	0.175998069	0.956430437	2.843960835	0.004455652
ENSG00000204571.5	4.34532876	1.46910142	0.45655165	2.481651189	2.843698117	0.004459328
ENSG00000186399.10	1.038294375	0.037579343	0.011676325	0.063482362	2.843458531	0.004462682
ENSG00000233799.1	1.152632073	0.142048086	0.044132189	0.239963984	2.843349656	0.004464207
ENSG00000182170.3	9.044597104	2.202167574	0.684027482	3.720307666	2.843063796	0.004468213
ENSG00000278505.3	1.409764889	0.343422945	0.106601672	0.580244219	2.842213434	0.004480149
ENSG00000242068.1	1.055152575	0.053685377	0.016647553	0.090723202	2.840917562	0.004498394
ENSG00000259508.1	2.033280429	0.709650463	0.219959035	1.199341892	2.840338362	0.00450657
ENSG00000204904.6	1.2582539	0.229724966	0.071173321	0.388276611	2.83978549	0.004514388
ENSG00000238210.2	1.414421032	0.346720283	0.10737662	0.586063945	2.83926158	0.004521807
ENSG00000125631.7	1.561039276	0.445351802	0.137833896	0.752869708	2.8384477	0.004533355
ENSG00000229376.3	1.421865754	0.35196992	0.10887512	0.59506472	2.837775087	0.004542918
ENSG00000255409.1	1.569685794	0.450875468	0.139405433	0.762345504	2.837190028	0.004551252
ENSG00000187024.12	1.093899974	0.089749269	0.027746101	0.151752436	2.837037886	0.004553421
ENSG00000248647.2	2.424228931	0.885513507	0.273609503	1.497417512	2.836351077	0.004563225
ENSG00000265102.1	1.777468957	0.575190418	0.177703642	0.972677193	2.836201285	0.004565366
ENSG00000255191.1	1.097292008	0.092845333	0.02867305	0.157017617	2.835702579	0.004572501
ENSG00000243406.5	1.033324785	0.03278155	0.010119604	0.055443497	2.835178256	0.004580012
ENSG00000188459.4	1.148608427	0.138551146	0.042756953	0.23434534	2.834777851	0.004585756
ENSG00000273252.1	1.783685718	0.578681852	0.17841547	0.978948233	2.833601924	0.004602663
ENSG00000250431.1	1.075887687	0.073146076	0.022539717	0.123752435	2.83291819	0.004612519
ENSG00000252496.1	4.842596471	1.577451038	0.486072056	2.668830019	2.832881404	0.00461305
ENSG00000207185.1	1.589927136	0.463688189	0.142870354	0.784506024	2.832798091	0.004614252
ENSG00000231881.1	1.265623442	0.235564841	0.072506645	0.398623036	2.831495842	0.004633084
ENSG00000241961.1	1.274070131	0.242216604	0.074528791	0.409904416	2.831069312	0.004639267
ENSG00000270098.1	2.593235673	0.952906391	0.293136025	1.612676756	2.830776138	0.004643521
ENSG00000250221.1	2.48330709	0.909591176	0.279775238	1.539407114	2.830614212	0.004645872
ENSG00000253813.1	1.152860085	0.142245885	0.043725254	0.240766516	2.829831775	0.004657248
ENSG00000235238.1	1.105441839	0.100245109	0.030804068	0.16968615	2.829404639	0.00466347
ENSG00000259052.1	3.626120865	1.288163445	0.395519791	2.180807098	2.828400727	0.004678121
ENSG00000241890.1	2.030252506	0.708160172	0.217426378	1.198893966	2.82835307	0.004678817
ENSG00000206650.1	1.731857496	0.549194529	0.168554577	0.929834482	2.827873141	0.004685837
ENSG00000269177.1	1.629520483	0.48828579	0.149826057	0.826745522	2.827581748	0.004690104
ENSG00000227113.2	1.30364066	0.265160858	0.081341691	0.448980026	2.827266271	0.004694727
ENSG00000236337.1	1.077871326	0.074988102	0.023000382	0.126975822	2.827090316	0.004697308
ENSG00000237025.1	2.222266767	0.798527741	0.244885158	1.352170324	2.826888071	0.004700275
ENSG00000221819.5	1.666862101	0.510942877	0.156671772	0.865213983	2.826732473	0.00470256
ENSG00000250816.1	1.647908908	0.499507155	0.153136343	0.845877968	2.826496918	0.00470602
ENSG00000273173.4	1.050018998	0.048808257	0.014962761	0.082653754	2.826444747	0.004706786
ENSG00000274515.1	1.065941552	0.063858495	0.019575839	0.108141152	2.826396647	0.004707493
ENSG00000199482.1	7.281718013	1.985366825	0.608563595	3.362170055	2.826291651	0.004709037
ENSG00000269736.1	1.082805774	0.079555611	0.024351168	0.134760054	2.82452145	0.004735128
ENSG00000266934.1	1.111004608	0.105264658	0.032183853	0.178345464	2.823107079	0.004756068
ENSG00000135577.4	1.179171685	0.16481223	0.050375304	0.279249156	2.822743026	0.004761472
ENSG00000267741.1	1.138299404	0.129535398	0.039555887	0.219514908	2.821583638	0.004778717
ENSG00000140623.12	1.221294581	0.199911428	0.061044503	0.338778353	2.821544435	0.004779302
ENSG00000255445.1	1.130479224	0.122641635	0.037442785	0.207840484	2.821319623	0.004782653
ENSG00000180878.2	1.107047016	0.101696124	0.031046971	0.172345278	2.821275712	0.004783307
ENSG00000231527.4	1.167132582	0.154549956	0.047120077	0.261979836	2.819628494	0.004807928
ENSG00000256690.1	1.067180412	0.065020041	0.019822757	0.110217326	2.819570692	0.004808794
ENSG00000222515.1	1.969193856	0.677624249	0.206558614	1.148689884	2.819392933	0.004811458
ENSG00000233122.2	1.049696675	0.048501241	0.014778907	0.082223575	2.818923687	0.004818497
ENSG00000231866.2	2.726498553	1.003018205	0.305608499	1.70042791	2.818830225	0.0048199
ENSG00000049283.16	1.039785076	0.039014034	0.011887103	0.066140965	2.818826093	0.004819962
ENSG00000205879.4	1.18850329	0.172694776	0.052607153	0.292782399	2.81857142	0.004823788
ENSG00000259102.2	2.068112954	0.726636575	0.221321288	1.231951862	2.818401806	0.004826337
ENSG00000233219.1	1.825968039	0.602110279	0.183369765	1.020850792	2.818247629	0.004828655
ENSG00000201544.1	1.370108092	0.314889636	0.095840895	0.533938377	2.817511499	0.004839738
ENSG00000279254.1	1.075364902	0.072660047	0.022111246	0.123208848	2.8172988	0.004842945
ENSG00000266718.1	1.062642509	0.060758739	0.018475981	0.103041496	2.816394835	0.004856594
ENSG00000279964.1	1.266397148	0.236175978	0.071786005	0.40056595	2.815843344	0.004864938
ENSG00000228812.6	1.107807933	0.102383227	0.031118945	0.173647509	2.815820674	0.004865282
ENSG00000225510.2	2.002104486	0.69419887	0.210922429	1.177475312	2.815375773	0.004872023
ENSG00000229167.1	1.12248211	0.115542403	0.035079487	0.196005318	2.814451193	0.00488606
ENSG00000235258.1	2.569756169	0.943811019	0.286519279	1.601102758	2.814329611	0.004887908
ENSG00000260536.1	1.404664366	0.339798389	0.103144225	0.576452552	2.814201929	0.00488985
ENSG00000214222.2	1.25843254	0.22986693	0.069771867	0.389961993	2.814146149	0.004890699
ENSG00000200156.1	2.724064857	1.002125198	0.304143593	1.700106802	2.814012982	0.004892725
ENSG00000073905.8	1.134569043	0.126252881	0.038300517	0.214205245	2.813467285	0.004901037
ENSG00000155890.3	2.136889201	0.759351127	0.229933907	1.288768347	2.81120599	0.004935618
ENSG00000227304.3	1.258934315	0.230265581	0.069718937	0.390812226	2.811097342	0.004937285
ENSG00000188394.6	1.18327462	0.168285697	0.050922416	0.285648978	2.810367106	0.004948502
ENSG00000235213.1	1.157945675	0.146647465	0.04437275	0.248922181	2.81031093	0.004949366
ENSG00000274414.1	1.058689273	0.057031608	0.01724853	0.096814686	2.809734761	0.004958234
ENSG00000199790.1	4.201734624	1.435497446	0.434030518	2.436964373	2.809402105	0.004963361
ENSG00000249494.4	1.138907226	0.130069229	0.039286556	0.220851903	2.808146042	0.004982762
ENSG00000272834.1	1.148128873	0.13813355	0.041716327	0.234550774	2.807971176	0.004985469
ENSG00000229029.2	1.237196577	0.212847995	0.064243924	0.361452065	2.807287867	0.004996057
ENSG00000226318.1	1.113663225	0.107654784	0.032464511	0.182845057	2.806207396	0.005012842
ENSG00000280362.1	3.857414249	1.349997075	0.407021044	2.292973107	2.805952175	0.005016814
ENSG00000220418.1	4.60099406	1.52627238	0.459928565	2.592616195	2.805323062	0.005026617
ENSG00000277368.1	1.171739951	0.158489782	0.047745864	0.2692337	2.804978097	0.005032
ENSG00000251535.1	1.320706278	0.278166652	0.083793265	0.47254004	2.804893337	0.005033323
ENSG00000234297.2	1.240638041	0.215625796	0.064921109	0.366330483	2.80428435	0.005042841
ENSG00000165509.12	1.081245575	0.078113687	0.023505184	0.132722189	2.803592956	0.005053666
ENSG00000269376.1	1.180427766	0.165876886	0.049883112	0.281870661	2.802846304	0.00506538
ENSG00000267259.1	1.473878887	0.387897624	0.116618532	0.659176717	2.802521073	0.00507049
ENSG00000187504.6	1.482081259	0.393447356	0.118257812	0.6686369	2.802223644	0.005075168
ENSG00000227197.1	2.056765962	0.721134828	0.216678707	1.225590949	2.801826029	0.005081427
ENSG00000235595.1	1.162306611	0.150406489	0.045188703	0.255624274	2.801725006	0.005083018
ENSG00000278598.1	7.289916415	1.98649208	0.596777093	3.376207067	2.801619735	0.005084677
ENSG00000238446.1	7.289916415	1.98649208	0.596777093	3.376207067	2.801619735	0.005084677
ENSG00000261732.1	1.078591756	0.075656261	0.022722223	0.128590299	2.801289153	0.005089889
ENSG00000182574.8	1.486162195	0.396197089	0.118899878	0.673494299	2.800360029	0.005104564
ENSG00000185689.14	1.08528858	0.081845924	0.024535549	0.139156299	2.799057981	0.005125193
ENSG00000186714.11	1.101874884	0.097013168	0.029081258	0.164945079	2.799013224	0.005125904
ENSG00000235064.1	1.532512375	0.426908464	0.127958609	0.725858318	2.798881487	0.005127995
ENSG00000258793.1	1.097113374	0.092682525	0.02777657	0.157588481	2.798732566	0.005130361
ENSG00000233068.2	1.513046253	0.414125005	0.124065499	0.704184511	2.798288208	0.005137425
ENSG00000207467.1	4.355476812	1.47143409	0.440745857	2.502122324	2.798089402	0.005140588
ENSG00000279721.1	1.191450842	0.175171759	0.052430468	0.29791305	2.797186962	0.005154969
ENSG00000254706.2	1.239675716	0.214849826	0.064276365	0.365423286	2.796627766	0.005163899
ENSG00000275956.1	1.198803318	0.181323824	0.054231956	0.308415692	2.796309243	0.005168991
ENSG00000275339.1	1.313511671	0.272704216	0.081534681	0.463873751	2.795897591	0.00517558
ENSG00000267261.4	4.962514168	1.601912501	0.478880155	2.724944847	2.795726072	0.005178327
ENSG00000258230.2	1.133036389	0.124901099	0.037315631	0.212486567	2.795003104	0.005189922
ENSG00000258408.1	1.702164386	0.53190061	0.158888067	0.904913152	2.794828378	0.005192727
ENSG00000130182.6	1.184937188	0.169689768	0.050650388	0.288729147	2.793914364	0.005207427
ENSG00000231201.1	1.46151412	0.379472967	0.113247621	0.645698312	2.793698501	0.005210904
ENSG00000266047.1	3.242047073	1.176204943	0.350750931	2.001658955	2.792789537	0.005225568
ENSG00000260351.1	1.23519188	0.211226326	0.062960067	0.359492586	2.792246825	0.005234341
ENSG00000251032.1	3.949561297	1.373604509	0.409399107	2.33780991	2.792159597	0.005235752
ENSG00000226801.2	2.580458502	0.947967097	0.282515607	1.613418588	2.792061322	0.005237343
ENSG00000202566.3	1.345958852	0.29710666	0.088517449	0.50569587	2.791699298	0.005243206
ENSG00000281664.1	1.744425985	0.556425553	0.165677903	0.947173202	2.790993228	0.005254657
ENSG00000278146.1	1.516799624	0.416602604	0.12398218	0.709223028	2.790393403	0.005264403
ENSG00000251775.1	1.078723917	0.075778784	0.022531148	0.12902642	2.789301075	0.005282193
ENSG00000251555.1	1.107468867	0.102077112	0.030337814	0.173816409	2.788812667	0.005290166
ENSG00000264966.1	4.569415176	1.519385226	0.451360614	2.587409839	2.788269379	0.005299046
ENSG00000248551.1	1.055003904	0.053544467	0.01590128	0.091187654	2.787894291	0.005305185
ENSG00000271862.1	1.050915948	0.049662116	0.014739516	0.084584716	2.787191059	0.005316712
ENSG00000266237.1	4.685248337	1.544418921	0.457649636	2.631188206	2.785324819	0.005347413
ENSG00000217060.1	2.103318782	0.743516469	0.22029893	1.266734009	2.785200019	0.005349471
ENSG00000252620.1	1.389466727	0.328920024	0.097449999	0.560390049	2.785118293	0.00535082
ENSG00000234329.1	1.085227165	0.081789334	0.024230951	0.139347717	2.785070404	0.00535161
ENSG00000262265.1	2.310364455	0.837405285	0.248067467	1.426743102	2.784963308	0.005353378
ENSG00000243959.3	1.464313323	0.381386411	0.112964307	0.649808514	2.78480654	0.005355967
ENSG00000232485.2	1.066178747	0.064080991	0.018973765	0.109188218	2.784397187	0.005362732
ENSG00000215720.4	3.127638235	1.140278162	0.337604253	1.942952071	2.784323878	0.005363944
ENSG00000224796.1	1.10546194	0.100263293	0.029677149	0.170849438	2.784008746	0.005369159
ENSG00000268549.1	1.076364118	0.073588804	0.021781612	0.125395995	2.784003551	0.005369245
ENSG00000233286.1	1.917471218	0.651007244	0.192690507	1.109323981	2.783993359	0.005369413
ENSG00000224232.1	1.351771488	0.301415945	0.0892124	0.51361949	2.783951595	0.005370105
ENSG00000233729.1	2.828052792	1.039588416	0.307602897	1.771573934	2.783601317	0.005375907
ENSG00000251349.3	1.093243851	0.089149287	0.026366425	0.151932148	2.783074661	0.005384641
ENSG00000246323.2	1.281798767	0.248264378	0.073415824	0.423112932	2.782918297	0.005387237
ENSG00000255092.1	2.030564972	0.708314066	0.209405103	1.207223028	2.782611985	0.005392325
ENSG00000255220.1	2.652384052	0.975458878	0.288327308	1.662590447	2.782384558	0.005396106
ENSG00000177173.5	1.208440293	0.189330514	0.055947999	0.322713029	2.782081205	0.005401152
ENSG00000232743.2	2.055670491	0.720602068	0.212809499	1.228394637	2.781360316	0.005413162
ENSG00000277812.1	1.073721051	0.071130233	0.020986835	0.121273632	2.780280161	0.005431202
ENSG00000116014.8	1.088664965	0.084952143	0.025052471	0.144851814	2.779700377	0.005440907
ENSG00000249485.1	1.043044177	0.042143531	0.01242585	0.071861211	2.779483517	0.005444542
ENSG00000225922.1	2.283230281	0.82559123	0.24321988	1.407962581	2.778517651	0.005460755
ENSG00000235288.2	1.174322067	0.160691017	0.047328576	0.274053457	2.778244754	0.005465343
ENSG00000273664.1	1.107976228	0.102535133	0.030199712	0.174870555	2.778240108	0.005465422
ENSG00000206815.1	1.58571658	0.461036406	0.135762786	0.786310025	2.778014254	0.005469222
ENSG00000215032.2	1.115772367	0.109546871	0.032255969	0.186837773	2.777919739	0.005470813
ENSG00000278716.1	1.082893013	0.079636176	0.023447309	0.135825042	2.777846315	0.005472049
ENSG00000214659.4	1.048928705	0.047769362	0.014061633	0.081477091	2.777589334	0.005476378
ENSG00000254664.1	1.287552852	0.252743403	0.074389071	0.431097735	2.777437256	0.005478942
ENSG00000210184.1	1.43355691	0.360158706	0.105985753	0.614331659	2.777235282	0.005482348
ENSG00000241913.1	4.082034746	1.406595576	0.41384859	2.399342562	2.777018424	0.005486007
ENSG00000239873.2	1.177190253	0.163130457	0.047992885	0.27826803	2.77693731	0.005487376
ENSG00000275016.3	1.349282851	0.29957323	0.088083236	0.511063224	2.776267238	0.005498699
ENSG00000164304.14	1.326442221	0.282500336	0.083056159	0.481944513	2.776167705	0.005500383
ENSG00000205838.11	1.064297432	0.062314893	0.01830067	0.106329116	2.774897235	0.005521915
ENSG00000259859.1	3.782198819	1.330305539	0.390578823	2.270032255	2.774584248	0.005527232
ENSG00000270184.1	1.072276404	0.069783869	0.020488227	0.119079511	2.774563094	0.005527591
ENSG00000253317.1	1.130132956	0.122335286	0.035895448	0.208775124	2.773868623	0.005539404
ENSG00000258710.6	1.095561903	0.091267385	0.026769915	0.155764856	2.77345432	0.005546463
ENSG00000070388.10	1.214709823	0.19450522	0.057042595	0.331967845	2.773286376	0.005549326
ENSG00000233255.1	1.2317872	0.208466123	0.061090314	0.355841932	2.772409497	0.005564299
ENSG00000260448.4	1.060345666	0.058594955	0.017168113	0.100021797	2.772212333	0.005567671
ENSG00000268047.1	1.137347294	0.128698616	0.037704315	0.219692917	2.772092851	0.005569715
ENSG00000236269.1	1.260427346	0.231450827	0.06778047	0.395121185	2.77163985	0.005577471
ENSG00000230841.2	1.488893063	0.398032933	0.116518435	0.679547431	2.771190184	0.005585179
ENSG00000279756.1	3.548927617	1.266645478	0.370573913	2.162717043	2.770514784	0.005596776
ENSG00000262777.1	1.309265492	0.269466287	0.078816603	0.46011597	2.770233905	0.005601605
ENSG00000252230.1	1.748276136	0.558630238	0.163386971	0.953873504	2.770180389	0.005602525
ENSG00000279636.2	1.123311514	0.116281032	0.034008918	0.198553147	2.770156531	0.005602936
ENSG00000262481.4	1.094015171	0.089854571	0.026267077	0.153442066	2.769596844	0.005612572
ENSG00000229339.1	3.382328736	1.218564447	0.35588454	2.081244355	2.768515191	0.005631236
ENSG00000229370.1	6.587711495	1.885206019	0.550529429	3.219882608	2.768412909	0.005633004
ENSG00000207119.2	1.443595398	0.367136806	0.107186611	0.627087	2.768126096	0.005637964
ENSG00000215893.3	1.590347098	0.463952293	0.135417025	0.792487562	2.767830038	0.005643088
ENSG00000177112.6	1.049075918	0.047909699	0.013980641	0.081838756	2.767577163	0.005647467
ENSG00000269894.1	1.109496334	0.103906159	0.030299102	0.177513216	2.766750063	0.005661814
ENSG00000242154.1	1.307252808	0.267927842	0.078123558	0.457732126	2.766686341	0.005662921
ENSG00000220392.1	2.715381103	0.998932313	0.291209716	1.70665491	2.766438947	0.00566722
ENSG00000271699.4	1.309505256	0.269649399	0.078606023	0.460692774	2.766403745	0.005667831
ENSG00000234997.1	1.28167491	0.248167746	0.072331838	0.424003654	2.76621453	0.005671121
ENSG00000267211.1	3.503459028	1.253750774	0.365388726	2.142112823	2.766109118	0.005672955
ENSG00000270757.1	1.225200787	0.203104738	0.059121049	0.347088427	2.764743528	0.005696757
ENSG00000147869.4	1.102784447	0.097838297	0.028462425	0.167214168	2.764066727	0.005708586
ENSG00000268107.4	1.518851275	0.417954309	0.121579604	0.714329014	2.763985521	0.005710007
ENSG00000267781.1	1.132608921	0.124523752	0.036215969	0.212831534	2.76376625	0.005713846
ENSG00000261114.1	1.049501945	0.048315714	0.014051166	0.082580262	2.763703745	0.00571494
ENSG00000280279.1	1.142326074	0.133066599	0.038696525	0.227436674	2.763648786	0.005715903
ENSG00000279344.1	1.077837939	0.074957126	0.021782811	0.128131442	2.762861474	0.005729708
ENSG00000180581.7	1.081642737	0.078480938	0.022790015	0.134171861	2.762026634	0.005744379
ENSG00000235912.1	0.915553648	-0.088226317	-0.150835828	-0.025616806	-2.761887166	0.005746834
ENSG00000263064.2	1.03391164	0.033349318	0.009681857	0.057016779	2.761743695	0.005749359
ENSG00000223342.2	1.382011081	0.323539744	0.093856284	0.553223203	2.760870309	0.005764756
ENSG00000236732.1	1.530714018	0.425734305	0.123491861	0.727976749	2.760776729	0.005766408
ENSG00000265460.5	1.7429396	0.555573113	0.161115574	0.950030652	2.760508257	0.00577115
ENSG00000186452.9	1.184948399	0.169699228	0.049175181	0.290223275	2.759651571	0.005786304
ENSG00000232398.1	1.259092836	0.23039149	0.066736573	0.394046408	2.75921451	0.005794049
ENSG00000269815.1	1.119808261	0.113157475	0.032752964	0.193561986	2.758359862	0.005809221
ENSG00000228363.2	1.084933879	0.081519044	0.023593988	0.1394441	2.758294963	0.005810374
ENSG00000215088.3	1.899133426	0.641397691	0.18562588	1.097169502	2.758214403	0.005811807
ENSG00000266236.1	1.053567984	0.052182483	0.01509811	0.089266856	2.757921447	0.005817017
ENSG00000281676.1	2.165380441	0.772596069	0.22352309	1.321669049	2.757849187	0.005818303
ENSG00000243518.1	1.441218538	0.365488963	0.105735843	0.625242083	2.757792495	0.005819313
ENSG00000279114.1	1.484600356	0.395145616	0.114263101	0.67602813	2.757277992	0.005828478
ENSG00000232057.1	1.068000427	0.065788141	0.019023556	0.112552725	2.757265704	0.005828697
ENSG00000258497.1	3.645052925	1.293370885	0.373949783	2.212791987	2.757126574	0.005831177
ENSG00000231341.1	1.585080302	0.46063507	0.133159933	0.788110206	2.75693647	0.005834569
ENSG00000203811.1	1.290144688	0.254754373	0.073634034	0.435874713	2.756782581	0.005837315
ENSG00000267197.1	1.168444526	0.1556734	0.044981853	0.266364946	2.756436835	0.00584349
ENSG00000202441.2	1.122406051	0.115474641	0.033353952	0.19759533	2.756018491	0.005850969
ENSG00000251939.1	1.369209243	0.314233378	0.090761766	0.53770499	2.755992578	0.005851432
ENSG00000207031.1	1.177520329	0.163410812	0.047188532	0.279633091	2.755747926	0.005855811
ENSG00000280074.1	1.184190398	0.169059333	0.048791358	0.289327307	2.755099232	0.005867434
ENSG00000242441.6	1.123565961	0.116507521	0.033618628	0.199396415	2.75489918	0.005871022
ENSG00000248126.1	1.110311789	0.104640867	0.030179851	0.179101882	2.754358486	0.005880732
ENSG00000236031.1	1.362754104	0.309507729	0.089226099	0.529789359	2.753856509	0.005889758
ENSG00000239542.3	2.492756042	0.913388943	0.263197069	1.563580816	2.753355593	0.005898779
ENSG00000281692.1	1.08238162	0.079163817	0.022809267	0.135518366	2.753251184	0.00590066
ENSG00000164411.9	1.56804415	0.449829078	0.129596502	0.770061655	2.753151482	0.005902458
ENSG00000199390.1	1.586400368	0.46146753	0.132894702	0.790040359	2.752691826	0.005910751
ENSG00000232872.2	1.265119061	0.235166237	0.067723459	0.402609016	2.752685778	0.00591086
ENSG00000269814.1	1.417751785	0.349072367	0.100519527	0.597625206	2.75261095	0.005912211
ENSG00000261434.1	1.078354292	0.075436075	0.021699396	0.129172755	2.75141657	0.005933813
ENSG00000234324.1	1.323949784	0.280619529	0.080714044	0.480525015	2.75132105	0.005935544
ENSG00000255669.1	1.346271193	0.297338692	0.085520409	0.509156974	2.751288129	0.005936141
ENSG00000259351.1	1.110268802	0.10460215	0.030084702	0.179119598	2.75125426	0.005936754
ENSG00000255040.1	1.388431935	0.328175006	0.094178813	0.562171198	2.748810505	0.005981195
ENSG00000231686.1	1.142208921	0.132964038	0.038154447	0.227773628	2.748716913	0.005982903
ENSG00000267096.1	1.126606191	0.119209742	0.034205579	0.204213905	2.748651285	0.005984101
ENSG00000240874.1	1.33940722	0.292227143	0.083848895	0.500605391	2.748629867	0.005984492
ENSG00000264044.1	1.247801637	0.221383312	0.063488206	0.379278418	2.74804793	0.005995124
ENSG00000249148.2	3.031863635	1.109177491	0.318053356	1.900301627	2.747922655	0.005997415
ENSG00000254485.4	1.105762431	0.10053508	0.028820192	0.172249969	2.747618261	0.006002986
ENSG00000243697.1	1.055207756	0.053737673	0.015404246	0.092071099	2.747573416	0.006003807
ENSG00000255776.1	1.930216548	0.657632198	0.188307412	1.126956984	2.746361286	0.006026036
ENSG00000280605.1	1.150325124	0.140044619	0.040099773	0.239989464	2.74633882	0.006026449
ENSG00000231865.1	1.332560505	0.287102283	0.082175603	0.492028963	2.745909587	0.006034339
ENSG00000276925.1	1.656485338	0.504698091	0.144240567	0.865155616	2.744262541	0.006064701
ENSG00000242014.3	5.016273346	1.612687297	0.4606602	2.764714393	2.743693294	0.006075227
ENSG00000238392.1	4.676706733	1.542594173	0.440489588	2.644698757	2.743323151	0.00608208
ENSG00000279459.1	1.068354961	0.066120046	0.018868705	0.113371387	2.742629217	0.006094946
ENSG00000225392.1	1.938222573	0.661771354	0.188767625	1.134775082	2.742151787	0.006103813
ENSG00000075290.7	1.472823466	0.387181284	0.110427911	0.663934656	2.742013096	0.006106391
ENSG00000253515.1	1.491146567	0.399545332	0.113927908	0.685162757	2.741760109	0.006111095
ENSG00000269907.1	1.340067852	0.292720249	0.08344231	0.501998188	2.74143155	0.00611721
ENSG00000214961.2	1.179676355	0.165240125	0.04708853	0.28339172	2.74109456	0.006123488
ENSG00000184788.11	1.793433604	0.584131997	0.166457525	1.001806468	2.741076493	0.006123825
ENSG00000184206.10	1.074737856	0.072076777	0.020530444	0.123623111	2.74060012	0.006132709
ENSG00000237082.1	1.084999754	0.08157976	0.023227485	0.139932035	2.740139797	0.006141306
ENSG00000234801.3	1.260121337	0.231208016	0.065814149	0.396601882	2.739880216	0.006146158
ENSG00000205116.3	1.799133484	0.587305151	0.167086457	1.007523846	2.739280667	0.006157378
ENSG00000213519.2	1.080773149	0.077676663	0.022072924	0.133280402	2.738007652	0.006181264
ENSG00000240996.1	1.050401223	0.049172208	0.013970094	0.084374323	2.737783199	0.006185484
ENSG00000242705.1	2.585092877	0.949761437	0.269828332	1.629694542	2.737766696	0.006185794
ENSG00000227481.1	2.636500547	0.969452487	0.275381771	1.663523204	2.737605715	0.006188823
ENSG00000187838.15	1.036070354	0.035435051	0.010063596	0.060806506	2.737384345	0.006192989
ENSG00000258811.1	1.047317524	0.046232157	0.013129737	0.079334576	2.737363709	0.006193378
ENSG00000228019.1	1.457861859	0.376970882	0.107054966	0.646886798	2.737331545	0.006193983
ENSG00000278875.1	1.041069987	0.040249018	0.011422396	0.069075639	2.73658935	0.006207973
ENSG00000204478.8	2.278633712	0.823576014	0.233654012	1.413498016	2.736258896	0.006214211
ENSG00000251537.4	1.149373495	0.139217007	0.039490495	0.238943518	2.736086076	0.006217476
ENSG00000249140.1	2.254216056	0.812802266	0.230479769	1.395124762	2.735706034	0.006224661
ENSG00000183631.4	1.097976756	0.093469174	0.026502387	0.16043596	2.735627977	0.006226137
ENSG00000256022.4	4.006427164	1.387899863	0.393338676	2.382461049	2.735109496	0.006235953
ENSG00000274993.1	1.184374137	0.16921448	0.047901884	0.290527077	2.733881691	0.006259253
ENSG00000279520.1	1.03435075	0.033773935	0.009560226	0.057987644	2.73381069	0.006260603
ENSG00000255119.1	1.145407784	0.135760717	0.038405312	0.233116121	2.733141686	0.006273334
ENSG00000253817.1	4.796354966	1.567856247	0.443343662	2.692368833	2.73268776	0.006281985
ENSG00000235191.1	1.618275448	0.481361044	0.135969969	0.826752119	2.731542239	0.006303866
ENSG00000213107.2	1.201989923	0.183978452	0.051925523	0.316031382	2.73065613	0.006320839
ENSG00000261120.1	1.483528837	0.394423599	0.111315504	0.677531694	2.730603833	0.006321842
ENSG00000237161.4	1.151778782	0.141307514	0.039870318	0.242744711	2.7303361	0.006326978
ENSG00000271639.1	2.687384765	0.988568514	0.278829089	1.69830794	2.729957807	0.006334243
ENSG00000233588.1	1.079227394	0.07624541	0.021496049	0.13099477	2.729497766	0.006343088
ENSG00000228431.1	1.218035025	0.197238925	0.055603127	0.338874723	2.72940312	0.006344909
ENSG00000267800.1	1.501638266	0.406556689	0.114591878	0.698521501	2.729220908	0.006348416
ENSG00000206790.1	3.703593429	1.309303545	0.369020603	2.249586487	2.72916553	0.006349482
ENSG00000274769.1	1.149704559	0.139505004	0.039314874	0.239695133	2.729059088	0.006351532
ENSG00000174776.9	1.168196809	0.155461371	0.04381048	0.267112262	2.729030521	0.006352082
ENSG00000225216.5	1.250007675	0.223149691	0.06287315	0.383426233	2.728817046	0.006356196
ENSG00000257896.1	1.21299731	0.193094413	0.054401796	0.331787029	2.728754451	0.006357402
ENSG00000230853.1	1.864274295	0.622871859	0.175423343	1.070320376	2.728372909	0.006364761
ENSG00000225213.2	1.231014466	0.207838598	0.058497861	0.357179336	2.727696231	0.006377831
ENSG00000233878.1	1.072726576	0.070203609	0.01975756	0.120649657	2.727598081	0.006379729
ENSG00000249098.1	1.928460273	0.656721898	0.184799223	1.128644574	2.72746222	0.006382357
ENSG00000214534.4	1.163180909	0.151158415	0.042510314	0.259806516	2.726831369	0.006394571
ENSG00000252860.1	3.233134793	1.173452191	0.329997041	2.016907341	2.72678877	0.006395397
ENSG00000227188.1	1.219671477	0.198581541	0.055834502	0.341328581	2.726590129	0.006399247
ENSG00000251706.1	2.403441291	0.876901581	0.246478993	1.50732417	2.726259415	0.006405663
ENSG00000261161.1	1.119456776	0.112843546	0.031694691	0.193992401	2.72547636	0.006420877
ENSG00000254704.3	1.217934788	0.197156628	0.055354234	0.338959022	2.725058995	0.006429
ENSG00000259581.3	1.260873761	0.231804942	0.065072473	0.398537411	2.7249002	0.006432093
ENSG00000237864.1	1.0698116	0.067482558	0.018942237	0.11602288	2.724814741	0.006433758
ENSG00000233716.1	2.714011233	0.9984277	0.28016134	1.716694061	2.724452156	0.006440826
ENSG00000229855.7	2.931118209	1.075383991	0.301343344	1.849424639	2.723001563	0.006469175
ENSG00000250448.1	2.764337095	1.016800858	0.284584953	1.749016763	2.721728723	0.006494143
ENSG00000278350.1	1.047450158	0.046358789	0.012973182	0.079744397	2.721578648	0.006497092
ENSG00000258068.1	1.6902313	0.524865384	0.14686274	0.902868027	2.721455167	0.00649952
ENSG00000241537.1	2.072574346	0.72879148	0.203916001	1.253666959	2.721417004	0.006500271
ENSG00000254471.1	1.266710077	0.236423049	0.066146361	0.406699737	2.72133941	0.006501797
ENSG00000251988.1	1.148467261	0.138428236	0.038713775	0.238142698	2.720912826	0.006510193
ENSG00000241420.3	2.991220058	1.09568135	0.306309067	1.885053634	2.720511005	0.00651811
ENSG00000162188.5	1.149882515	0.139659776	0.039013716	0.240305837	2.719710355	0.006533912
ENSG00000222108.1	1.250695478	0.223699779	0.062476314	0.384923245	2.719477026	0.006538524
ENSG00000236086.4	1.495917295	0.402739594	0.112457723	0.693021465	2.719271086	0.006542596
ENSG00000231841.1	1.204777382	0.186294804	0.05200926	0.320580349	2.719064871	0.006546677
ENSG00000224781.1	1.151413409	0.140990239	0.039345331	0.242635147	2.718638799	0.006555115
ENSG00000261996.1	1.081155541	0.078030414	0.02177125	0.134289579	2.718433562	0.006559183
ENSG00000230154.1	1.450155666	0.371670907	0.103532404	0.63980941	2.716736251	0.006592912
ENSG00000206622.1	1.639593329	0.494448241	0.137699286	0.851197196	2.716478162	0.006598055
ENSG00000238035.7	1.061465769	0.059650754	0.016612158	0.102689349	2.71647641	0.00659809
ENSG00000129749.3	1.046672872	0.04561644	0.012700957	0.078531922	2.716246962	0.006602665
ENSG00000271563.1	1.1487958	0.138714263	0.038602514	0.238826013	2.7157148	0.006613286
ENSG00000260818.2	1.591461082	0.464652514	0.129267509	0.800037518	2.715393294	0.00661971
ENSG00000259709.1	1.236697521	0.212444537	0.05909339	0.365795684	2.715230042	0.006622975
ENSG00000255130.1	1.274291329	0.242390204	0.067382967	0.417397441	2.714608133	0.006635423
ENSG00000237461.1	1.218206644	0.197379814	0.054815103	0.339944524	2.713556009	0.006656531
ENSG00000173231.6	4.321896333	1.463694272	0.406335064	2.521053479	2.713163168	0.006664428
ENSG00000107187.14	1.160380719	0.148748157	0.041292141	0.256204173	2.713119658	0.006665303
ENSG00000183476.11	1.042512986	0.041634131	0.011557153	0.071711109	2.713085016	0.006666
ENSG00000216073.3	4.128185511	1.417837967	0.393575233	2.4421007	2.713084504	0.006666011
ENSG00000279897.1	1.381172583	0.322932836	0.089626537	0.556239136	2.712900293	0.006669717
ENSG00000234962.4	4.026870656	1.392989562	0.386600921	2.399378203	2.712877771	0.00667017
ENSG00000261229.4	1.065739454	0.063668881	0.017666777	0.109670985	2.712674062	0.006674272
ENSG00000264607.1	3.224120609	1.170660234	0.324774492	2.016545975	2.712484421	0.006678092
ENSG00000226094.1	1.143088487	0.133733798	0.037097741	0.230369855	2.712377102	0.006680255
ENSG00000223302.1	3.39043357	1.22095781	0.338450324	2.103465296	2.711629501	0.006695338
ENSG00000258858.1	1.761894748	0.566389791	0.157003383	0.975776199	2.711627867	0.006695371
ENSG00000229816.1	1.053922787	0.05251919	0.01454777	0.090490611	2.710873588	0.00671062
ENSG00000279536.1	1.071094829	0.06868133	0.01900894	0.11835372	2.710015244	0.006728012
ENSG00000242295.1	2.088752416	0.736566957	0.20383148	1.269302434	2.709871542	0.006730927
ENSG00000198723.9	1.050238834	0.049017599	0.013561963	0.084473236	2.709660268	0.006735216
ENSG00000234345.2	1.137920789	0.129202728	0.035733554	0.222671902	2.709264274	0.00674326
ENSG00000226987.1	1.772269117	0.572260712	0.158213647	0.986307778	2.70889587	0.006750752
ENSG00000276735.1	1.511756163	0.413271997	0.11415663	0.712387364	2.707979326	0.006769424
ENSG00000279203.1	1.07931397	0.076325626	0.021067891	0.131583362	2.70723144	0.006784694
ENSG00000227087.4	4.83775363	1.576450487	0.435120189	2.717780785	2.707179669	0.006785752
ENSG00000277452.1	1.240057001	0.215157347	0.059384366	0.370930329	2.707148874	0.006786382
ENSG00000242562.1	1.471090432	0.386003917	0.106538049	0.665469784	2.707141951	0.006786523
ENSG00000268278.1	1.501680658	0.406584919	0.112216284	0.700953554	2.707121969	0.006786932
ENSG00000223374.1	1.047735317	0.046630994	0.012869325	0.080392663	2.707066079	0.006788074
ENSG00000274248.1	1.03625572	0.035613947	0.009827159	0.061400735	2.706892094	0.006791633
ENSG00000258657.4	1.559810092	0.444564078	0.122612703	0.766515452	2.706401183	0.006801682
ENSG00000227136.2	1.064924591	0.06290399	0.017336991	0.10847099	2.705676393	0.006816544
ENSG00000230667.5	1.210929668	0.191388386	0.052728489	0.330048282	2.705283584	0.00682461
ENSG00000273828.1	1.162426824	0.150509909	0.041463726	0.259556093	2.705220782	0.006825901
ENSG00000162438.10	1.080794747	0.077696647	0.021401495	0.133991799	2.705075388	0.006828889
ENSG00000271848.1	1.060076204	0.058340796	0.016063699	0.100617893	2.704676236	0.006837099
ENSG00000178809.10	1.068323094	0.066090217	0.018193779	0.113986656	2.704469249	0.00684136
ENSG00000256452.1	1.231560453	0.208282026	0.057295151	0.359268902	2.703713606	0.006856936
ENSG00000229858.2	3.620738283	1.286677951	0.353927523	2.219428378	2.703662598	0.006857989
ENSG00000238835.1	2.052341946	0.718981554	0.197652599	1.240310508	2.703049465	0.006870652
ENSG00000254444.1	2.559025506	0.939626524	0.25830445	1.620948598	2.703030207	0.00687105
ENSG00000258400.1	1.311747947	0.271360559	0.074595769	0.468125348	2.703008621	0.006871496
ENSG00000230724.8	1.039908983	0.039133193	0.010757131	0.067509254	2.702970213	0.00687229
ENSG00000211865.1	2.6601991	0.97840097	0.268938026	1.687863913	2.702932803	0.006873064
ENSG00000222030.1	2.378131731	0.866315193	0.238102529	1.494527856	2.702821314	0.00687537
ENSG00000235293.1	1.29320579	0.257124244	0.070558681	0.443689807	2.701218006	0.006908604
ENSG00000224707.1	4.501314405	1.504369444	0.412745365	2.595993524	2.701030497	0.0069125
ENSG00000278338.3	1.196162109	0.179118189	0.049138614	0.309097764	2.700925894	0.006914674
ENSG00000260635.1	1.333622338	0.287898802	0.078977902	0.496819702	2.700884804	0.006915529
ENSG00000268272.1	1.269615483	0.238714085	0.065471722	0.411956449	2.700673215	0.006919929
ENSG00000238207.1	1.528839131	0.42450871	0.116262107	0.732755312	2.699208283	0.006950466
ENSG00000235629.1	1.927052323	0.655991542	0.179509485	1.132473599	2.698359313	0.006968218
ENSG00000273353.1	1.253225878	0.225720929	0.061751111	0.389690747	2.698087344	0.006973914
ENSG00000275529.1	1.09945525	0.09481483	0.025911071	0.16371859	2.697003092	0.006996662
ENSG00000255234.4	1.306479695	0.267336265	0.073041165	0.461631364	2.696771309	0.007001534
ENSG00000207865.1	1.112875337	0.10694706	0.02917033	0.18472379	2.695052686	0.00703775
ENSG00000229880.1	1.635308607	0.491831537	0.134056602	0.849606473	2.694353359	0.007052535
ENSG00000264245.1	5.37634952	1.682009616	0.458416809	2.905602423	2.694260909	0.007054492
ENSG00000258941.3	6.79754354	1.916561303	0.522095514	3.311027092	2.693785073	0.00706457
ENSG00000264386.1	4.959220995	1.601248671	0.436109462	2.76638788	2.693574898	0.007069026
ENSG00000278572.1	2.533557897	0.929624598	0.253072384	1.606176812	2.693111773	0.007078853
ENSG00000237556.1	4.535843375	1.512011036	0.41144761	2.612574463	2.692700034	0.0070876
ENSG00000278832.1	2.062820515	0.724074228	0.196992556	1.251155901	2.692484834	0.007092176
ENSG00000260919.1	1.637330429	0.493067128	0.134130924	0.852003332	2.692383222	0.007094338
ENSG00000118307.17	1.046146921	0.045113816	0.012271936	0.077955696	2.6923384	0.007095291
ENSG00000226842.1	1.808575924	0.592539753	0.161077672	1.024001834	2.691677039	0.007109375
ENSG00000224821.5	1.083129928	0.079854932	0.021692826	0.138017038	2.690975286	0.007124347
ENSG00000277170.1	1.215263419	0.194960859	0.052928452	0.336993266	2.690345612	0.007137805
ENSG00000185940.10	1.25391962	0.226274341	0.061418129	0.391130553	2.690159825	0.007141781
ENSG00000232727.2	1.339170437	0.292050345	0.079242489	0.504858201	2.689788664	0.007149728
ENSG00000275064.1	1.195616367	0.178661841	0.04847639	0.308847293	2.689784228	0.007149823
ENSG00000257121.1	2.021215802	0.703699213	0.190914174	1.216484251	2.689675027	0.007152163
ENSG00000240751.1	1.186565903	0.17106334	0.046400553	0.295726126	2.689479312	0.007156358
ENSG00000279289.1	1.06943306	0.067128657	0.018207362	0.116049953	2.689416739	0.0071577
ENSG00000253336.1	1.290377153	0.254934543	0.069077035	0.440792051	2.688417202	0.007179164
ENSG00000227813.1	3.193444438	1.161100095	0.314518257	2.007681934	2.688120942	0.007185537
ENSG00000232610.1	5.904583805	1.775728965	0.480890729	3.070567202	2.687876154	0.007190806
ENSG00000261231.5	2.472991362	0.905428495	0.245190975	1.565666016	2.687831554	0.007191767
ENSG00000272435.1	1.440491546	0.364984407	0.09870055	0.631268264	2.686442579	0.007221736
ENSG00000243103.3	1.29813858	0.260931377	0.070557176	0.451305578	2.686372932	0.007223242
ENSG00000271911.1	1.05755598	0.055960566	0.015101353	0.09681978	2.684356482	0.007266958
ENSG00000244630.2	3.750773106	1.32196198	0.35673702	2.287186941	2.684346112	0.007267183
ENSG00000230457.3	1.04264651	0.041762202	0.011265791	0.072258614	2.684001427	0.00727468
ENSG00000124091.8	1.135388343	0.126974745	0.034238455	0.219711035	2.683587262	0.007283696
ENSG00000230077.1	1.164668149	0.152436196	0.041099461	0.263772931	2.683475978	0.007286121
ENSG00000269570.2	1.128709719	0.121075139	0.032631761	0.209518516	2.68310549	0.007294198
ENSG00000227892.1	3.168768843	1.153343135	0.31082788	1.99585839	2.683050535	0.007295397
ENSG00000271924.1	1.37782742	0.320507925	0.08633787	0.55467798	2.682597442	0.007305287
ENSG00000261312.1	2.813006801	1.034253947	0.278553923	1.789953971	2.682414216	0.00730929
ENSG00000279800.1	1.082723057	0.079479217	0.021402898	0.137555536	2.682270606	0.007312428
ENSG00000279812.1	1.17608064	0.162187418	0.043672113	0.280702723	2.682197871	0.007314018
ENSG00000275789.1	2.346506114	0.852927462	0.229614181	1.476240743	2.681969338	0.007319017
ENSG00000231892.1	1.040843845	0.040031774	0.010770977	0.06929257	2.681431923	0.007330783
ENSG00000238084.4	1.168363821	0.155604327	0.04185196	0.269356693	2.681077199	0.007338558
ENSG00000259595.1	1.267053896	0.236694438	0.063578321	0.409810556	2.679776908	0.007367124
ENSG00000254362.1	1.360744093	0.308031677	0.082724935	0.53333842	2.679595769	0.007371111
ENSG00000233902.1	1.516767011	0.416581103	0.111861033	0.721301174	2.679455797	0.007374194
ENSG00000280420.1	1.326727363	0.282715281	0.075896195	0.489534366	2.679210032	0.007379609
ENSG00000237842.2	1.229157112	0.20632866	0.055384325	0.357272994	2.679111753	0.007381775
ENSG00000228717.1	2.055021022	0.720286078	0.193332483	1.247239672	2.679049515	0.007383148
ENSG00000235635.1	2.218231288	0.796710161	0.213717246	1.379703076	2.678460033	0.007396156
ENSG00000224543.4	1.05041582	0.049186105	0.013167881	0.085204329	2.67650603	0.007439423
ENSG00000256351.1	1.584504218	0.460271562	0.123194162	0.797348963	2.676286465	0.007444299
ENSG00000279555.1	1.551945419	0.439509253	0.117601028	0.761417478	2.675987256	0.007450948
ENSG00000246820.2	4.854063924	1.579816277	0.422018335	2.737614218	2.674372525	0.007486923
ENSG00000259188.4	1.075183842	0.072491663	0.019358002	0.125625324	2.674030837	0.007494556
ENSG00000277759.1	1.905955973	0.644983706	0.172161424	1.117805988	2.673615188	0.00750385
ENSG00000223906.1	2.649382671	0.974326658	0.260038089	1.688615228	2.673492536	0.007506595
ENSG00000230312.2	1.396723951	0.334129459	0.0891577	0.579101218	2.673294707	0.007511023
ENSG00000230495.1	1.398390366	0.335321837	0.089447426	0.581196247	2.672985458	0.007517951
ENSG00000229967.1	1.780372335	0.57682252	0.153858484	0.999786555	2.672925516	0.007519294
ENSG00000270050.1	1.695666651	0.528075968	0.140706882	0.915445054	2.671895918	0.007542404
ENSG00000238286.1	1.110268608	0.104601975	0.027866238	0.181337712	2.671716103	0.007546446
ENSG00000274589.1	1.815462366	0.596340182	0.158807933	1.033872432	2.671358011	0.007554503
ENSG00000272305.4	1.072259241	0.069767863	0.018573766	0.120961959	2.671059882	0.007561216
ENSG00000249889.1	1.469041548	0.38461018	0.10236429	0.66685607	2.670799216	0.00756709
ENSG00000238426.1	5.914510985	1.77740882	0.47304526	3.081772381	2.670771692	0.00756771
ENSG00000207007.1	5.914510985	1.77740882	0.47304526	3.081772381	2.670771692	0.00756771
ENSG00000204464.6	1.604589386	0.47286789	0.125802379	0.819933401	2.670400843	0.007576074
ENSG00000242338.5	1.060861387	0.059081208	0.015716819	0.102445596	2.670325663	0.007577771
ENSG00000235354.1	1.234026571	0.210282458	0.05593422	0.364630696	2.670234849	0.007579821
ENSG00000255864.4	1.05490986	0.053455323	0.014217342	0.092693304	2.670129946	0.00758219
ENSG00000237167.1	2.323995351	0.843287839	0.224176341	1.462399336	2.669654495	0.007592933
ENSG00000255300.4	1.1712564	0.158077019	0.04201437	0.274139667	2.669465742	0.007597202
ENSG00000254542.1	1.444654919	0.367870483	0.097749265	0.637991701	2.669219779	0.007602768
ENSG00000232835.1	1.229056966	0.206247181	0.05469075	0.357803612	2.667237832	0.007647753
ENSG00000240489.1	1.050901212	0.049648093	0.013162124	0.086134063	2.667010787	0.007652922
ENSG00000264229.1	1.127774625	0.120246332	0.031855341	0.208637323	2.666317885	0.007668714
ENSG00000216639.1	1.811049262	0.59390638	0.157311868	1.030500892	2.666169828	0.007672093
ENSG00000223974.1	1.538577363	0.430858199	0.114106573	0.747609826	2.666021208	0.007675485
ENSG00000269688.1	1.069434656	0.06713015	0.017773505	0.116486795	2.665754072	0.007681586
ENSG00000236643.1	1.164902317	0.152637236	0.040411962	0.264862509	2.665740743	0.007681891
ENSG00000266963.1	1.309442907	0.269601785	0.071342402	0.467861168	2.665244793	0.00769323
ENSG00000271524.1	1.081585667	0.078428174	0.020753547	0.136102801	2.66523433	0.007693469
ENSG00000268521.1	1.038701709	0.037971577	0.010046312	0.065896841	2.665074965	0.007697116
ENSG00000279433.1	1.087529013	0.083908162	0.02218329	0.145633034	2.664355064	0.00771361
ENSG00000267108.1	1.166857809	0.154314503	0.040766953	0.267862053	2.663649443	0.007729807
ENSG00000199121.3	1.580143258	0.457515512	0.120805108	0.794225916	2.663160733	0.007741043
ENSG00000235837.1	1.170541297	0.157466289	0.04156364	0.273368938	2.662823129	0.007748813
ENSG00000271454.1	6.301416182	1.840774399	0.484965719	3.196583079	2.661032917	0.007790134
ENSG00000249156.1	1.455277112	0.375196338	0.098841289	0.651551386	2.660965715	0.007791689
ENSG00000253196.1	1.630439517	0.488849621	0.128778596	0.848920645	2.660940717	0.007792268
ENSG00000280029.2	1.375499487	0.318816929	0.083984572	0.553649285	2.66091823	0.007792788
ENSG00000254870.4	1.746818968	0.557796401	0.146889638	0.968703165	2.66060565	0.007800025
ENSG00000212024.2	3.373200129	1.215861887	0.320069224	2.11165455	2.660264597	0.007807929
ENSG00000265644.1	1.512295768	0.413628872	0.108841602	0.718416143	2.659880419	0.00781684
ENSG00000125385.9	1.867062499	0.62436634	0.164285217	1.084447462	2.659825581	0.007818113
ENSG00000265647.1	4.803860313	1.569419827	0.412916801	2.725922852	2.659747765	0.007819919
ENSG00000229570.2	1.452480855	0.373273029	0.098208063	0.648337995	2.659741456	0.007820066
ENSG00000258342.1	3.72781547	1.315822397	0.345314873	2.286329922	2.657335923	0.007876092
ENSG00000217130.1	1.027852745	0.027471913	0.007205769	0.047738056	2.656842895	0.007887619
ENSG00000225364.1	3.994111455	1.38482114	0.363124825	2.406517455	2.656561954	0.007894194
ENSG00000201586.1	2.411092252	0.880079861	0.230654816	1.529504906	2.656079936	0.007905487
ENSG00000202360.1	2.100629858	0.742237232	0.194430848	1.290043617	2.655606587	0.007916591
ENSG00000213574.2	1.202897286	0.184733052	0.048386816	0.321079287	2.655519802	0.007918628
ENSG00000272203.1	3.803377712	1.335889543	0.349136774	2.322642313	2.653446207	0.007967447
ENSG00000262020.1	4.035088954	1.395028347	0.364515077	2.425541617	2.653246103	0.007972172
ENSG00000265293.2	1.399074527	0.335810966	0.087718173	0.583903758	2.652948489	0.007979205
ENSG00000280245.1	1.743456646	0.555869721	0.145147845	0.966591597	2.652609215	0.007987228
ENSG00000222607.1	4.212476542	1.438050727	0.375467092	2.500634362	2.652523097	0.007989266
ENSG00000232455.2	2.047108842	0.716428477	0.186853161	1.246003793	2.651509559	0.008013284
ENSG00000275465.3	1.225150307	0.203063536	0.052951726	0.353175345	2.651338482	0.008017345
ENSG00000267747.1	1.250797715	0.22378152	0.058340456	0.389222584	2.651117611	0.00802259
ENSG00000205108.5	1.209916841	0.190551631	0.049673169	0.331430093	2.651039268	0.008024451
ENSG00000216809.1	1.201809081	0.183827989	0.047904204	0.319751774	2.650722517	0.00803198
ENSG00000259251.2	1.079710759	0.076693189	0.019965985	0.133420394	2.649802517	0.008053883
ENSG00000228923.1	2.137362168	0.759572437	0.19766723	1.321477644	2.649440871	0.008062508
ENSG00000267560.1	1.134503371	0.126194997	0.032838973	0.219551021	2.64940212	0.008063433
ENSG00000260844.2	1.331765517	0.286505518	0.074555267	0.498455769	2.649397644	0.008063539
ENSG00000260091.1	1.044948028	0.04396715	0.011440725	0.076493575	2.649354499	0.008064569
ENSG00000246640.1	1.088327441	0.08464206	0.022024141	0.147259979	2.64932773	0.008065208
ENSG00000199550.1	1.42690516	0.355507875	0.092407264	0.618608487	2.648350483	0.008088562
ENSG00000210049.1	1.100779415	0.096018488	0.024953318	0.167083659	2.648171775	0.008092839
ENSG00000269400.1	1.453280367	0.373823323	0.097089865	0.650556782	2.647602693	0.008106473
ENSG00000266189.1	1.347481606	0.298237373	0.077457244	0.519017502	2.647586595	0.008106859
ENSG00000229717.2	2.27296633	0.821085732	0.213222691	1.428948773	2.647468846	0.008109683
ENSG00000165837.10	1.054617816	0.053178441	0.013807433	0.09254945	2.647324365	0.008113149
ENSG00000230684.1	4.890380298	1.587270071	0.412034072	2.76250607	2.647121239	0.008118024
ENSG00000100078.3	1.08001914	0.076978763	0.019977111	0.133980415	2.64686368	0.00812421
ENSG00000173389.14	1.596738101	0.467962861	0.121383448	0.814542275	2.646407486	0.008135175
ENSG00000241532.1	1.166379134	0.153904193	0.039909531	0.267898855	2.646147379	0.008141434
ENSG00000244265.1	1.139380486	0.130484681	0.033825121	0.227144242	2.645835281	0.008148949
ENSG00000231107.1	1.072976559	0.070436617	0.018256578	0.122616656	2.645709655	0.008151975
ENSG00000127364.3	1.041977869	0.041120704	0.010647936	0.071593473	2.644823645	0.00817335
ENSG00000188985.6	1.028957498	0.028546152	0.007387697	0.049704607	2.644306028	0.008185861
ENSG00000271092.4	1.034057114	0.033490011	0.008667034	0.058312987	2.644292671	0.008186184
ENSG00000277573.1	1.895258684	0.639355338	0.165418452	1.113292225	2.644051291	0.008192024
ENSG00000239508.1	2.216451073	0.795907301	0.205823381	1.38599122	2.643606431	0.008202797
ENSG00000277938.1	1.050759832	0.049513552	0.012802076	0.086225029	2.64344527	0.008206703
ENSG00000248356.1	1.56263626	0.446374305	0.11538294	0.777365671	2.643203578	0.008212564
ENSG00000228140.1	1.113312112	0.107339457	0.027742464	0.18693645	2.643083128	0.008215486
ENSG00000226134.1	1.219635424	0.198551981	0.051306709	0.345797253	2.642901383	0.008219897
ENSG00000227541.1	1.881587533	0.632115853	0.163177064	1.101054642	2.641974466	0.008242427
ENSG00000259982.1	1.447195519	0.369627558	0.095328426	0.64392669	2.641119194	0.008263264
ENSG00000222005.7	1.135164142	0.126777259	0.032673534	0.220880985	2.640478476	0.008278905
ENSG00000276578.1	1.119757085	0.113111773	0.029118902	0.197104645	2.639450198	0.008304062
ENSG00000234718.6	1.235799991	0.211718526	0.054480847	0.368956206	2.639066465	0.008313468
ENSG00000130287.12	1.060267824	0.05852154	0.015058952	0.101984128	2.639053881	0.008313777
ENSG00000233519.1	6.249793955	1.832548496	0.471521266	3.193575726	2.638983978	0.008315491
ENSG00000249193.1	1.18196272	0.167176378	0.043008671	0.291344086	2.638847796	0.008318832
ENSG00000258734.2	1.048394334	0.047259788	0.012152377	0.082367199	2.638402566	0.008329763
ENSG00000251000.1	1.037465157	0.036780389	0.009452671	0.064108106	2.637916517	0.008341711
ENSG00000273923.1	1.091846875	0.087870643	0.022577266	0.15316402	2.637683997	0.008347433
ENSG00000229696.1	4.510552739	1.506419705	0.386952556	2.625886853	2.637440831	0.00835342
ENSG00000259096.1	1.366502476	0.312254538	0.080202674	0.544306402	2.637374415	0.008355056
ENSG00000280445.1	1.616004401	0.479956683	0.123236861	0.836676506	2.637077489	0.008362373
ENSG00000237719.1	1.228015234	0.205399235	0.052725926	0.358072545	2.636840091	0.008368227
ENSG00000225683.4	1.266475725	0.236238023	0.060562285	0.411913762	2.635640077	0.008397876
ENSG00000272397.1	4.028634243	1.393427421	0.357166159	2.429688683	2.63550097	0.008401319
ENSG00000213205.3	2.320660871	0.841852003	0.21574158	1.467962427	2.635317261	0.008405867
ENSG00000206817.1	4.027565028	1.393161982	0.356785616	2.429538348	2.63470627	0.008421012
ENSG00000259228.1	1.621579413	0.483400621	0.123793598	0.843007644	2.634675484	0.008421776
ENSG00000225930.3	1.131898171	0.123896021	0.031710251	0.216081792	2.634156422	0.008434662
ENSG00000242899.1	1.111487521	0.105699228	0.027047767	0.184350688	2.633983874	0.00843895
ENSG00000178372.7	3.93181537	1.369101246	0.350335518	2.387866973	2.633960938	0.00843952
ENSG00000116981.3	1.07079343	0.068399897	0.0175022	0.119297595	2.63393713	0.008440111
ENSG00000231930.1	2.317567848	0.840518295	0.215062911	1.465973678	2.633897845	0.008441088
ENSG00000235427.1	1.472135726	0.386714221	0.098934582	0.67449386	2.633771969	0.008444218
ENSG00000171540.7	1.051856233	0.050556444	0.012922434	0.088190455	2.632959095	0.008464454
ENSG00000203588.3	1.115836678	0.109604508	0.02800313	0.191205885	2.63256447	0.008474294
ENSG00000232930.1	2.980706454	1.092160337	0.278930092	1.905390583	2.632212634	0.008483075
ENSG00000230953.2	1.039494661	0.038734692	0.009881072	0.067588312	2.631163839	0.0085093
ENSG00000279066.1	1.094554526	0.090347455	0.023045632	0.157649277	2.631098971	0.008510925
ENSG00000223718.3	1.373210982	0.31715178	0.080892185	0.553411375	2.631029933	0.008512654
ENSG00000235105.1	1.074806032	0.07214021	0.018382954	0.125897467	2.630197728	0.008533522
ENSG00000271723.4	1.060984511	0.059197261	0.015081729	0.103312794	2.630014738	0.008538117
ENSG00000278467.1	1.124432306	0.117278291	0.029877223	0.204679359	2.629959018	0.008539516
ENSG00000232411.1	1.209169469	0.189933735	0.048376306	0.331491163	2.629768589	0.008544301
ENSG00000232482.2	3.950118539	1.373745588	0.349821121	2.397670056	2.629580563	0.008549027
ENSG00000272884.1	3.241558883	1.176054351	0.299462081	2.052646621	2.629528288	0.008550342
ENSG00000205396.10	1.125863446	0.118550249	0.030177685	0.206922813	2.629257415	0.008557156
ENSG00000235185.1	1.743970266	0.556164276	0.141565907	0.970762645	2.629199803	0.008558606
ENSG00000238405.1	1.808613158	0.59256034	0.150826193	1.034294487	2.629176245	0.008559199
ENSG00000184669.7	1.067883782	0.065678916	0.016701834	0.114655998	2.628337689	0.008580329
ENSG00000233025.1	1.112429994	0.106546806	0.027088268	0.186005345	2.628136741	0.0085854
ENSG00000269937.1	1.097342518	0.092891364	0.023612249	0.16217048	2.627974197	0.008589503
ENSG00000227803.2	1.665423624	0.51007952	0.129588665	0.890570374	2.627494134	0.008601632
ENSG00000281560.1	1.433986466	0.360458304	0.091552239	0.629364369	2.627256826	0.008607634
ENSG00000205100.2	1.231381789	0.208136944	0.052857427	0.363416462	2.627139246	0.008610609
ENSG00000236358.1	1.313036729	0.272342569	0.069143845	0.475541293	2.626894576	0.008616803
ENSG00000232136.2	1.616725685	0.480402922	0.121956914	0.838848929	2.626818	0.008618742
ENSG00000279971.1	1.195490019	0.178556159	0.045318837	0.311793481	2.626618688	0.008623791
ENSG00000248909.1	1.519648437	0.418479016	0.106189778	0.730768255	2.62642352	0.008628738
ENSG00000276603.1	1.065918833	0.063837182	0.01619799	0.111476373	2.626379106	0.008629864
ENSG00000235698.1	1.259573768	0.230773384	0.058551445	0.402995323	2.626306059	0.008631717
ENSG00000250853.1	1.125308326	0.118057066	0.029946267	0.206167864	2.626098062	0.008636993
ENSG00000276523.1	1.065857016	0.063779186	0.016155738	0.111402634	2.6248605	0.008668447
ENSG00000224540.1	1.502184758	0.406920554	0.102992541	0.710848567	2.624139912	0.008686809
ENSG00000162891.9	1.3118196	0.271415181	0.068672285	0.474158077	2.623835362	0.00869458
ENSG00000232354.6	1.057958295	0.056340914	0.014249836	0.098431993	2.623505174	0.008703012
ENSG00000236474.1	1.322409996	0.279455826	0.070662547	0.488249105	2.623280578	0.008708752
ENSG00000199172.2	1.156315973	0.145239066	0.036712857	0.253765274	2.622991639	0.008716141
ENSG00000260417.1	1.687890594	0.52347958	0.132237682	0.914721478	2.622421391	0.008730741
ENSG00000279096.1	1.498753337	0.404633654	0.10217011	0.707097197	2.622026374	0.008740867
ENSG00000254975.1	2.66520496	0.980280963	0.247499383	1.713062542	2.621948252	0.00874287
ENSG00000200428.1	1.607142655	0.474457854	0.119751594	0.829164114	2.621663079	0.008750189
ENSG00000236254.1	2.764885082	1.016999072	0.256552658	1.777445487	2.621199229	0.008762104
ENSG00000242999.3	2.110620745	0.746982096	0.188290226	1.305673966	2.620510667	0.008779818
ENSG00000188383.8	1.156666066	0.145541786	0.036678724	0.254404848	2.620325504	0.008784587
ENSG00000267761.3	1.480247573	0.392209353	0.098838411	0.685580295	2.620287484	0.008785567
ENSG00000270947.1	1.480246205	0.392208429	0.098837765	0.685579092	2.620283793	0.008785662
ENSG00000199866.1	1.855841413	0.618338185	0.155807932	1.080868438	2.620197415	0.008787888
ENSG00000208036.1	1.459031695	0.377772993	0.095169008	0.660376978	2.619996536	0.008793066
ENSG00000213177.3	1.507590962	0.410512988	0.10337591	0.717650065	2.61964683	0.008802087
ENSG00000239722.1	1.959199582	0.672536013	0.169350837	1.17572119	2.619604921	0.008803169
ENSG00000250266.1	1.228648459	0.205914751	0.051823416	0.360006086	2.619131677	0.008815391
ENSG00000251703.1	2.746489844	1.010323676	0.254217993	1.766429359	2.618943438	0.008820257
ENSG00000273165.1	1.815912485	0.596588088	0.149969824	1.043206352	2.618099751	0.008842095
ENSG00000232713.2	1.094274704	0.090091773	0.022633802	0.157549743	2.617579931	0.008855575
ENSG00000242683.1	2.872638506	1.055230948	0.264970481	1.845491414	2.617130353	0.008867247
ENSG00000277440.1	1.191513839	0.175224632	0.043997335	0.30645193	2.617092448	0.008868232
ENSG00000208772.1	1.094378111	0.090186267	0.022644686	0.157727847	2.617081705	0.008868511
ENSG00000238034.1	1.25146461	0.224314553	0.056315786	0.39231332	2.61697424	0.008871304
ENSG00000259854.1	2.667030143	0.980965547	0.246155706	1.715775389	2.616537006	0.008882674
ENSG00000251870.1	1.528949186	0.424580693	0.106500765	0.74266062	2.616206792	0.008891269
ENSG00000228174.6	1.351060569	0.30088989	0.075469567	0.526310214	2.616149862	0.008892752
ENSG00000279050.1	1.249542379	0.222777387	0.055826274	0.3897285	2.615350373	0.008913597
ENSG00000279022.1	1.166836951	0.154296627	0.038658366	0.269934888	2.615188348	0.008917826
ENSG00000214259.3	1.367940885	0.313306606	0.078485726	0.548127486	2.615055627	0.008921292
ENSG00000233977.1	1.330973697	0.285910777	0.071613385	0.50020817	2.61494001	0.008924313
ENSG00000263325.1	4.872756263	1.583659745	0.396632308	2.770687181	2.614864635	0.008926282
ENSG00000223530.1	1.064781995	0.062770078	0.015720823	0.109819334	2.614857373	0.008926472
ENSG00000238123.1	1.040009041	0.039229406	0.009818377	0.068640436	2.614264923	0.008941967
ENSG00000227267.3	7.404160425	2.002042062	0.500959345	3.503124779	2.614066695	0.008947157
ENSG00000234445.1	4.017722017	1.39071508	0.347753291	2.433676868	2.613472036	0.008962742
ENSG00000200556.1	1.166844716	0.154303282	0.038575965	0.270030599	2.613288575	0.008967555
ENSG00000252218.1	2.246055318	0.809175486	0.202195559	1.416155412	2.61286204	0.008978754
ENSG00000257138.1	1.741415074	0.554698044	0.138464765	0.970931322	2.611968439	0.009002256
ENSG00000267141.1	1.353523015	0.302710834	0.075537773	0.529883895	2.611675559	0.009009971
ENSG00000114455.12	1.166004176	0.153582669	0.038306373	0.268858966	2.611261023	0.009020901
ENSG00000265739.1	2.471447841	0.90480415	0.22558187	1.584026429	2.610903087	0.009030348
ENSG00000279129.1	1.748616459	0.55882488	0.139298235	0.978351525	2.610743922	0.009034552
ENSG00000225920.2	1.042110352	0.041247842	0.010274137	0.072221546	2.610094123	0.009051731
ENSG00000253213.1	1.162981662	0.150987105	0.037604462	0.264369749	2.610005195	0.009054085
ENSG00000249931.4	1.136291971	0.127770304	0.031820368	0.223720239	2.609956865	0.009055364
ENSG00000237941.2	1.142067904	0.13284057	0.033081261	0.232599879	2.609909141	0.009056627
ENSG00000254208.1	1.605539046	0.473459555	0.117893913	0.829025196	2.609823806	0.009058887
ENSG00000269110.1	2.309811167	0.837165775	0.208200825	1.466130726	2.608753903	0.009087257
ENSG00000182450.11	1.153623993	0.142908286	0.035531397	0.250285175	2.608523082	0.009093388
ENSG00000232177.1	1.194344381	0.177597399	0.044156012	0.311038787	2.608519846	0.009093474
ENSG00000260762.1	1.138414643	0.129636631	0.032230632	0.227042629	2.608495687	0.009094116
ENSG00000256789.1	2.254828689	0.813074001	0.202120917	1.424027085	2.608376651	0.009097279
ENSG00000233691.2	1.243248672	0.21772785	0.054121839	0.381333862	2.608331695	0.009098474
ENSG00000204930.8	1.063394674	0.061466314	0.015273991	0.107658636	2.608047284	0.009106037
ENSG00000259192.1	1.474783222	0.388511011	0.096510971	0.68051105	2.607765364	0.00911354
ENSG00000232742.3	1.051222251	0.049953536	0.01240401	0.087503062	2.607413231	0.009122919
ENSG00000257900.2	1.257406658	0.229051392	0.056870461	0.401232323	2.607329835	0.009125141
ENSG00000175773.11	1.055585771	0.054095846	0.013427782	0.09476391	2.607104904	0.009131138
ENSG00000237922.1	1.51952717	0.418399214	0.103849474	0.732948954	2.607051561	0.009132561
ENSG00000257184.3	1.538620164	0.430886017	0.106911219	0.754860815	2.606749292	0.009140626
ENSG00000232943.1	4.240635358	1.444713106	0.358133001	2.531293212	2.605961256	0.009161682
ENSG00000270523.1	1.619103826	0.481872802	0.119416718	0.844328886	2.605704191	0.009168561
ENSG00000231404.2	3.955297717	1.375055874	0.340726589	2.40938516	2.60561122	0.009171049
ENSG00000259986.1	1.948607559	0.667115045	0.16524328	1.16898681	2.605289942	0.009179654
ENSG00000228124.1	1.29068115	0.255170102	0.063183973	0.447156231	2.605001796	0.009187378
ENSG00000106341.9	1.051714565	0.050421751	0.012482846	0.088360656	2.604841029	0.00919169
ENSG00000250386.1	1.755275414	0.562625776	0.13923317	0.986018381	2.60450051	0.009200828
ENSG00000276744.1	1.059194204	0.057508434	0.014228633	0.100788235	2.604320196	0.009205671
ENSG00000207430.1	3.212298294	1.16698666	0.288679265	2.045294056	2.604158677	0.009210011
ENSG00000243187.1	1.129177038	0.121489082	0.030051843	0.212926322	2.604127458	0.00921085
ENSG00000227096.1	1.166220278	0.153767987	0.038030688	0.269505287	2.603998187	0.009214324
ENSG00000254707.1	1.087617544	0.083989564	0.020763415	0.147215714	2.603614522	0.009224644
ENSG00000230612.2	1.094048464	0.089885003	0.022211318	0.157558688	2.603247762	0.009234519
ENSG00000279390.1	1.202066602	0.184042244	0.045461681	0.322622807	2.602934796	0.009242953
ENSG00000226549.3	1.409055561	0.342919665	0.08470104	0.60113829	2.602872635	0.009244629
ENSG00000266307.1	1.170734412	0.157631255	0.038932753	0.276329756	2.602826301	0.009245878
ENSG00000232493.2	1.542783063	0.433587969	0.107060317	0.760115621	2.602587557	0.009252319
ENSG00000265201.1	1.920483766	0.652577116	0.161087451	1.14406678	2.602349015	0.009258757
ENSG00000199874.1	2.319854238	0.841504355	0.207677386	1.475331325	2.602158488	0.009263903
ENSG00000213409.4	2.770786966	1.019131383	0.251500833	1.786761933	2.602112184	0.009265154
ENSG00000244706.2	1.494898802	0.402058514	0.099208475	0.704908552	2.602014552	0.009267792
ENSG00000222210.1	1.265069074	0.235126725	0.057984286	0.412269164	2.60152178	0.009281117
ENSG00000228079.2	1.240371748	0.215411131	0.053089676	0.377732587	2.600999718	0.009295253
ENSG00000271396.1	1.084126723	0.080774799	0.019906449	0.141643149	2.600952645	0.009296529
ENSG00000227430.1	1.225214512	0.20311594	0.050035028	0.356196852	2.600585026	0.009306495
ENSG00000230769.1	2.303001375	0.834213218	0.205390085	1.46303635	2.600139495	0.009318587
ENSG00000130783.12	1.074831085	0.072163519	0.017762261	0.126564776	2.599901242	0.009325059
ENSG00000241318.3	1.270209483	0.239181834	0.058845948	0.419517721	2.59952575	0.009335267
ENSG00000247595.2	1.029181762	0.028764081	0.007075456	0.050452705	2.599360871	0.009339753
ENSG00000227684.1	1.894424191	0.638914935	0.157065973	1.120763898	2.598843954	0.009353828
ENSG00000213892.9	3.421562075	1.230097194	0.302247838	2.15794655	2.598424174	0.009365273
ENSG00000207627.1	3.044286074	1.113266415	0.273497259	1.953035571	2.59828795	0.009368989
ENSG00000237931.1	1.308283234	0.268715769	0.065997613	0.471433925	2.598056533	0.009375306
ENSG00000254008.1	1.213922251	0.193856647	0.047609861	0.340103434	2.598019795	0.009376309
ENSG00000280486.1	1.230636115	0.207531202	0.050955658	0.364106746	2.597811075	0.00938201
ENSG00000186458.4	1.22474935	0.202736211	0.049750991	0.35572143	2.597346804	0.009394702
ENSG00000240571.1	1.090355644	0.086503922	0.021218812	0.151789033	2.596986834	0.009404553
ENSG00000254416.4	1.140848671	0.131772433	0.032314954	0.231229913	2.596780303	0.009410209
ENSG00000278986.1	1.113474443	0.107485255	0.026355242	0.188615269	2.596662077	0.009413448
ENSG00000242431.2	1.845850369	0.612940076	0.150291004	1.075589148	2.596655969	0.009413616
ENSG00000225578.1	1.090926982	0.087027777	0.021338852	0.152716702	2.596652445	0.009413712
ENSG00000227509.1	1.090389691	0.086535147	0.021216536	0.151853758	2.596591837	0.009415373
ENSG00000235299.2	2.966458823	1.087368926	0.26644075	1.908297102	2.596090613	0.00942912
ENSG00000268889.1	1.420674412	0.351131697	0.08596394	0.616299454	2.595358833	0.009449221
ENSG00000262769.1	1.451946064	0.37290477	0.091262968	0.654546572	2.59506903	0.009457192
ENSG00000264268.1	1.081065877	0.077947477	0.019073925	0.13682103	2.594955475	0.009460317
ENSG00000258515.1	1.055267083	0.053793894	0.013162318	0.09442547	2.594880769	0.009462374
ENSG00000230311.2	1.285579128	0.2512093	0.06146506	0.44095354	2.594867603	0.009462736
ENSG00000251333.3	1.110749021	0.105034581	0.025690844	0.184378319	2.594584051	0.009470545
ENSG00000273679.1	1.742349511	0.555234496	0.135752739	0.974716253	2.594247777	0.009479814
ENSG00000181001.1	1.811529273	0.594171391	0.145212693	1.043130089	2.593901249	0.009489374
ENSG00000252855.1	1.784084513	0.578905406	0.141239957	1.016570855	2.592468172	0.009529
ENSG00000204655.10	1.194094493	0.177388152	0.043278595	0.311497708	2.59246543	0.009529076
ENSG00000100012.10	1.306710406	0.267512838	0.065217041	0.469808636	2.591826104	0.009546801
ENSG00000261568.1	1.034441027	0.03386121	0.008252179	0.059470241	2.591537067	0.009554825
ENSG00000274810.2	1.198528323	0.181094406	0.044118379	0.318070434	2.591245498	0.009562925
ENSG00000255156.1	2.129307015	0.755796582	0.184071483	1.32752168	2.590990117	0.009570024
ENSG00000189157.12	1.034923904	0.034327901	0.008359442	0.06029636	2.590891119	0.009572777
ENSG00000178631.7	1.064585582	0.062585599	0.015229267	0.10994193	2.590266515	0.009590165
ENSG00000234485.5	2.922979764	1.072603563	0.260678274	1.884528852	2.589233742	0.009618978
ENSG00000236890.2	2.203777323	0.790172853	0.191980889	1.388364817	2.58898552	0.009625914
ENSG00000226253.1	1.566067142	0.448567471	0.108915808	0.788219135	2.588463955	0.009640504
ENSG00000257162.5	1.626383161	0.48635863	0.118064555	0.854652704	2.588272425	0.009645866
ENSG00000224844.1	1.068125717	0.065905446	0.015989128	0.115821764	2.58777704	0.009659748
ENSG00000221643.1	1.105553535	0.100346146	0.024341667	0.176350625	2.587674239	0.009662631
ENSG00000243193.3	1.613336421	0.478304346	0.116006129	0.840602562	2.587534933	0.009666539
ENSG00000222522.1	3.121802427	1.138410536	0.276083514	2.000737558	2.587468086	0.009668415
ENSG00000171722.10	1.103980578	0.098922356	0.023978681	0.17386603	2.587066279	0.009679697
ENSG00000256799.1	3.473766158	1.245239354	0.301690572	2.188788135	2.586643459	0.009691582
ENSG00000266527.1	1.391449168	0.330345771	0.080001649	0.580689893	2.586303238	0.009701154
ENSG00000233148.2	1.716787314	0.540454704	0.130858367	0.950051041	2.58613581	0.009705868
ENSG00000280198.1	1.110378992	0.104701391	0.025332586	0.184070196	2.585536672	0.009722753
ENSG00000249574.1	1.070522749	0.06814708	0.016484545	0.119809614	2.585351722	0.009727971
ENSG00000258860.1	3.663733716	1.298482768	0.314076506	2.282889031	2.585293855	0.009729603
ENSG00000232545.1	1.069008565	0.066731644	0.016134745	0.117328543	2.58497303	0.009738661
ENSG00000155428.11	1.109393803	0.103813743	0.025099748	0.182527738	2.584943091	0.009739507
ENSG00000276326.1	4.893570161	1.587922131	0.383814907	2.792029356	2.58471183	0.009746042
ENSG00000274823.1	4.893570161	1.587922131	0.383814907	2.792029356	2.58471183	0.009746042
ENSG00000224733.1	4.893570161	1.587922131	0.383814907	2.792029356	2.58471183	0.009746042
ENSG00000200750.1	4.893570161	1.587922131	0.383814907	2.792029356	2.58471183	0.009746042
ENSG00000270898.4	1.300717821	0.262916282	0.063511618	0.462320947	2.584224623	0.009759821
ENSG00000272189.1	1.045322305	0.044325264	0.010698904	0.077951623	2.583566041	0.009778474
ENSG00000226766.1	2.581898948	0.948525155	0.228858334	1.668191976	2.5832442	0.009787602
ENSG00000236823.1	1.169484527	0.156563077	0.037770539	0.275355614	2.583141992	0.009790502
ENSG00000281195.1	1.060687331	0.058917124	0.014213517	0.103620731	2.583134754	0.009790707
ENSG00000279571.1	1.069923167	0.067586839	0.016296927	0.118876751	2.582725638	0.009802324
ENSG00000261584.1	1.686141585	0.522442833	0.125895612	0.918990054	2.582212366	0.009816916
ENSG00000233644.1	1.547170557	0.436427816	0.105092048	0.767763584	2.581619264	0.009833801
ENSG00000241577.1	1.569181707	0.450554278	0.108442389	0.792666167	2.581232008	0.009844839
ENSG00000245059.2	1.510899838	0.412705393	0.099320369	0.726090416	2.581130703	0.009847729
ENSG00000179673.4	1.105467477	0.100268302	0.024128809	0.176407794	2.581081831	0.009849123
ENSG00000253971.1	1.314782137	0.273670977	0.065806228	0.481535726	2.580453211	0.009867073
ENSG00000143520.6	1.099347529	0.094716848	0.022774232	0.166659464	2.580412298	0.009868242
ENSG00000213300.5	1.02878887	0.028382256	0.00681728	0.049947232	2.579562352	0.00989256
ENSG00000230707.1	1.097799175	0.093307425	0.02237711	0.164237741	2.578293806	0.009928954
ENSG00000228353.1	2.565460154	0.94213786	0.225912595	1.658363125	2.578178073	0.00993228
ENSG00000127129.8	1.181749174	0.166995692	0.040025488	0.293965895	2.577813792	0.009942756
ENSG00000276573.1	1.239441321	0.214660731	0.051417786	0.377903676	2.57730771	0.009957327
ENSG00000253618.1	1.073284383	0.070723464	0.016926296	0.124520632	2.576630835	0.009976844
ENSG00000278679.1	2.262063101	0.816277273	0.195156301	1.437398246	2.575784956	0.010001283
ENSG00000201388.1	1.819483519	0.59855268	0.142938186	1.054167174	2.574855959	0.010028184
ENSG00000225612.1	3.031429015	1.10903413	0.264544517	1.953523744	2.573941607	0.010054724
ENSG00000259499.1	1.559245039	0.444201755	0.105895378	0.782508132	2.573464471	0.010068598
ENSG00000272844.1	1.188848763	0.172985413	0.041236949	0.304733877	2.573427954	0.010069661
ENSG00000232850.3	1.139624127	0.130698495	0.031148119	0.230248871	2.573213215	0.010075911
ENSG00000166104.13	1.106060369	0.100804485	0.024021642	0.177587328	2.573142027	0.010077984
ENSG00000212128.2	1.517725153	0.417212604	0.099394938	0.735030271	2.572927072	0.010084245
ENSG00000227418.5	1.915643497	0.650053596	0.154853334	1.145253858	2.572861394	0.010086159
ENSG00000261401.1	3.293287815	1.191886402	0.283902212	2.099870592	2.572791957	0.010088183
ENSG00000250677.1	1.825669425	0.601946728	0.143269264	1.060624193	2.572164536	0.010106485
ENSG00000256108.1	1.671165761	0.513521443	0.12219457	0.904848317	2.571976529	0.010111975
ENSG00000272954.1	1.127348611	0.119868514	0.028509311	0.211227716	2.571585168	0.010123411
ENSG00000280295.1	1.616587952	0.480317725	0.114190059	0.846445392	2.571249126	0.01013324
ENSG00000233590.1	1.440361261	0.364893957	0.086671724	0.643116191	2.570531495	0.010154259
ENSG00000165059.6	1.888589756	0.63583039	0.150991209	1.12066957	2.570346443	0.010159686
ENSG00000042781.11	1.040652259	0.039847689	0.009460001	0.070235378	2.570120983	0.0101663
ENSG00000227770.1	1.157823784	0.146542195	0.034789508	0.258294882	2.570116495	0.010166432
ENSG00000265489.1	1.2218637	0.200377316	0.047564797	0.353189834	2.570027156	0.010169054
ENSG00000127412.5	1.053834165	0.052435099	0.012446654	0.092423544	2.57001508	0.010169409
ENSG00000253230.5	1.089768661	0.085965436	0.020396582	0.151534291	2.56965232	0.010180063
ENSG00000260290.2	1.0328724	0.032343659	0.007672251	0.057015067	2.569468547	0.010185464
ENSG00000271612.1	3.501335866	1.253144572	0.297241531	2.209047613	2.569421921	0.010186834
ENSG00000227406.1	2.488550432	0.911700385	0.216198198	1.607202573	2.569222574	0.010192697
ENSG00000278638.1	1.272142064	0.240702144	0.057016317	0.424387971	2.568339321	0.010218707
ENSG00000232470.1	1.028056624	0.027670247	0.006553111	0.048787384	2.568183837	0.010223292
ENSG00000261315.2	1.843003099	0.61139636	0.144777099	1.078015621	2.568078403	0.010226402
ENSG00000237911.2	1.16563366	0.153264854	0.036286983	0.270242724	2.567952307	0.010230123
ENSG00000237892.1	1.093272935	0.08917589	0.021104863	0.157246917	2.567634731	0.010239499
ENSG00000224004.2	1.285559265	0.251193849	0.059417	0.442970698	2.567207152	0.010252135
ENSG00000278075.1	1.088655405	0.084943361	0.020089168	0.149797555	2.567080395	0.010255883
ENSG00000279628.1	1.273527554	0.241790651	0.057178902	0.4264024	2.567014133	0.010257843
ENSG00000259542.4	1.07987194	0.07684246	0.018163833	0.135521088	2.566666281	0.010268138
ENSG00000264145.2	1.634535435	0.491358627	0.116039749	0.866677504	2.56593864	0.010289703
ENSG00000204982.3	1.073870433	0.071269349	0.016810978	0.12572772	2.564993291	0.01031778
ENSG00000260262.1	1.14475502	0.135190658	0.031882335	0.23849898	2.564835188	0.010322482
ENSG00000266710.2	2.347560354	0.853376642	0.201160644	1.505592639	2.564468656	0.010333391
ENSG00000213421.4	1.725001344	0.54522783	0.12850235	0.96195331	2.564342622	0.010337145
ENSG00000214244.4	1.504811127	0.408667394	0.096262841	0.721071946	2.563897888	0.010350399
ENSG00000235720.1	1.15137009	0.140952616	0.033179666	0.248725565	2.563370976	0.010366122
ENSG00000260773.1	1.070726055	0.068336974	0.016084847	0.120589102	2.563302482	0.010368168
ENSG00000227958.1	3.618648024	1.286100482	0.302550946	2.269650018	2.562871043	0.01038106
ENSG00000211990.1	3.618648024	1.286100482	0.302550946	2.269650018	2.562871043	0.01038106
ENSG00000223820.5	1.038804853	0.038070872	0.008953502	0.067188242	2.562646906	0.010387763
ENSG00000221400.2	2.466237853	0.902693853	0.212291121	1.593096585	2.562630995	0.010388239
ENSG00000244128.4	1.091147557	0.087229947	0.0205135	0.153946394	2.562599802	0.010389172
ENSG00000232846.1	2.857756373	1.050036832	0.246672603	1.853401061	2.561769989	0.010414026
ENSG00000252608.1	1.170633705	0.15754523	0.037007725	0.278082735	2.561717005	0.010415615
ENSG00000234544.2	1.065635018	0.063570882	0.014932942	0.112208823	2.561717005	0.010415615
ENSG00000205274.3	1.11246104	0.106574714	0.025034637	0.188114792	2.561717005	0.010415615
ENSG00000233333.2	3.744494912	1.320286738	0.309899654	2.330673822	2.561111971	0.010433772
ENSG00000122728.6	1.1576043	0.146352611	0.034333031	0.258372191	2.560675974	0.010446874
ENSG00000265337.1	4.74594556	1.557290687	0.365301541	2.749279833	2.560622024	0.010448496
ENSG00000241673.1	4.74594556	1.557290687	0.365301541	2.749279833	2.560622024	0.010448496
ENSG00000279825.1	1.14102536	0.131927297	0.030936553	0.23291804	2.560360898	0.010456351
ENSG00000250781.1	1.498031851	0.404152147	0.094737434	0.71356686	2.560071061	0.010465076
ENSG00000264314.1	2.278543054	0.823536228	0.19303641	1.454036045	2.560034596	0.010466174
ENSG00000277882.1	5.101481819	1.62953105	0.381953163	2.877108937	2.560018259	0.010466666
ENSG00000218631.1	1.08555965	0.08209566	0.019220834	0.144970486	2.559124983	0.010493601
ENSG00000204952.2	1.582683745	0.459121979	0.107458271	0.810785686	2.558872363	0.010501229
ENSG00000231104.7	1.073345996	0.070780869	0.016557533	0.125004204	2.558454817	0.010513848
ENSG00000223692.1	1.246829222	0.220603707	0.051587584	0.389619829	2.558189796	0.010521865
ENSG00000225903.1	1.305366248	0.266483651	0.06230296	0.470664343	2.558020323	0.010526994
ENSG00000227536.1	1.089147849	0.085395601	0.019962841	0.15082836	2.557928226	0.010529782
ENSG00000234353.2	1.037488402	0.036802795	0.008601542	0.065004048	2.557764105	0.010534753
ENSG00000263089.1	1.056679158	0.05513112	0.012884823	0.097377418	2.55773918	0.010535508
ENSG00000276851.1	1.119578166	0.112951977	0.026397004	0.199506949	2.557701768	0.010536641
ENSG00000225836.1	3.02832308	1.108009027	0.258871227	1.957146827	2.557485708	0.010543189
ENSG00000254638.1	3.931947478	1.369134845	0.319856427	2.418413262	2.557428935	0.01054491
ENSG00000217653.1	2.276128326	0.822475897	0.19212458	1.452827214	2.557340791	0.010547583
ENSG00000226891.5	1.034709936	0.034121132	0.007962619	0.060279646	2.55657455	0.010570842
ENSG00000244167.1	1.369713474	0.314601575	0.073399165	0.555803985	2.55639136	0.010576409
ENSG00000267623.3	1.263126942	0.233590347	0.054474052	0.412706641	2.556041413	0.010587052
ENSG00000281656.1	1.537944779	0.430446966	0.100241359	0.760652573	2.554955258	0.010620145
ENSG00000261758.1	1.604320936	0.472700574	0.110072918	0.835328231	2.554896419	0.01062194
ENSG00000263033.2	1.060280565	0.058533557	0.013629081	0.103438032	2.554838068	0.010623721
ENSG00000207021.1	2.31980484	0.841483061	0.195853447	1.487112675	2.554524231	0.010633303
ENSG00000229326.3	1.609604144	0.475988275	0.110767689	0.841208862	2.554401123	0.010637064
ENSG00000211860.1	2.553639939	0.937519768	0.217811997	1.65722754	2.553126496	0.010676071
ENSG00000264083.1	1.262172858	0.232834726	0.054092316	0.411577137	2.553102401	0.01067681
ENSG00000268564.1	1.049039373	0.047874863	0.011116661	0.084633065	2.552709375	0.010688864
ENSG00000226469.1	1.043688234	0.042760818	0.00992231	0.075599326	2.552176347	0.010705232
ENSG00000254844.4	1.687648281	0.52333601	0.121351079	0.925320942	2.551637269	0.010721808
ENSG00000264174.1	4.462184117	1.495638358	0.346564145	2.644712572	2.551094858	0.010738509
ENSG00000172640.3	1.341313946	0.29364969	0.068002164	0.519297217	2.550627636	0.010752914
ENSG00000243894.1	1.21946831	0.198414953	0.045929221	0.350900684	2.5503118	0.010762662
ENSG00000216285.5	1.107303124	0.101927441	0.023575106	0.180279777	2.54968933	0.010781895
ENSG00000278418.1	1.719534314	0.542053506	0.125366851	0.958740162	2.549650526	0.010783095
ENSG00000213440.2	1.684991484	0.52176051	0.120598539	0.92292248	2.549174355	0.01079783
ENSG00000229425.1	1.062625336	0.060742578	0.014032133	0.107453022	2.548750418	0.010810964
ENSG00000239884.3	1.125665399	0.118374327	0.027314168	0.209434485	2.54786967	0.010838295
ENSG00000230290.1	1.251838759	0.224613478	0.051821989	0.397404966	2.54777785	0.010841148
ENSG00000181009.4	1.317050731	0.275394942	0.063536917	0.487252968	2.54776361	0.010841591
ENSG00000222726.1	1.119705691	0.113065875	0.026079066	0.200052684	2.547570673	0.010847588
ENSG00000271427.1	1.079664126	0.076649998	0.017677468	0.135622529	2.547478199	0.010850463
ENSG00000268093.1	1.162642151	0.150695131	0.034716533	0.26667373	2.546651142	0.01087621
ENSG00000215186.6	1.709467227	0.536181759	0.123495708	0.948867809	2.546480395	0.010881532
ENSG00000224812.2	1.073160971	0.070608472	0.016259831	0.124957114	2.546338945	0.010885943
ENSG00000271816.1	1.07184959	0.069385745	0.015955181	0.122816309	2.545239091	0.010920294
ENSG00000265656.1	1.515613829	0.415820524	0.095582043	0.736059006	2.544957272	0.010929111
ENSG00000248767.1	1.1356773	0.127229213	0.029225687	0.22523274	2.544445942	0.010945125
ENSG00000223724.1	4.55271013	1.515722689	0.348141802	2.683303575	2.544373512	0.010947395
ENSG00000218596.2	2.260203149	0.815454698	0.18729219	1.443617206	2.544344527	0.010948304
ENSG00000237693.4	1.145510041	0.135849989	0.031187239	0.240512738	2.54399093	0.010959393
ENSG00000204625.9	1.06898576	0.066710311	0.015312182	0.118108441	2.543863149	0.010963403
ENSG00000280575.1	1.495425139	0.40241054	0.092326698	0.712494383	2.543538417	0.010973599
ENSG00000232586.1	1.188361164	0.172575185	0.03959227	0.3055581	2.543493247	0.010975018
ENSG00000258581.2	1.267658572	0.237171555	0.054394371	0.419948739	2.543247987	0.010982725
ENSG00000279007.1	2.596585169	0.954197185	0.218790674	1.689603697	2.543072556	0.010988241
ENSG00000264443.1	6.132338642	1.813576185	0.415711436	3.211440934	2.542838288	0.010995611
ENSG00000236262.1	2.421993459	0.884590945	0.202748284	1.566433605	2.542766084	0.010997883
ENSG00000254398.1	1.341974047	0.294141699	0.067380428	0.52090297	2.542352731	0.011010899
ENSG00000261499.2	1.232574021	0.209104683	0.047895541	0.370313825	2.542272992	0.011013412
ENSG00000278022.1	1.339042624	0.291954899	0.066868875	0.517040923	2.542232859	0.011014676
ENSG00000274612.1	5.824458495	1.762066033	0.403254684	3.120877381	2.541622843	0.011033917
ENSG00000261498.1	5.479597974	1.701031736	0.389264271	3.012799201	2.541579226	0.011035293
ENSG00000207964.2	3.574957322	1.273953238	0.291349355	2.256557121	2.541107875	0.011050182
ENSG00000275774.2	1.729921521	0.548076044	0.1253132	0.970838888	2.540926485	0.011055916
ENSG00000264539.1	1.346103948	0.297214456	0.067791543	0.526637369	2.539108326	0.011113541
ENSG00000232936.4	1.262442393	0.233048252	0.05309346	0.413003044	2.538227387	0.011141557
ENSG00000226340.1	4.06922938	1.40345364	0.319448916	2.487458364	2.537552214	0.011163071
ENSG00000280285.1	1.078489633	0.075561575	0.017191584	0.133931565	2.537227834	0.011173421
ENSG00000236056.1	1.093308013	0.089207975	0.02028823	0.158127719	2.536927831	0.011183001
ENSG00000270248.1	1.078060958	0.075164018	0.017083058	0.133244977	2.536438265	0.011198649
ENSG00000249816.5	1.072500265	0.069992619	0.015896196	0.124089042	2.535898037	0.011215939
ENSG00000225918.1	1.555578634	0.441847588	0.100341421	0.783353756	2.535841053	0.011217764
ENSG00000234102.1	4.489618285	1.501767684	0.340944675	2.662590692	2.535623907	0.011224721
ENSG00000259130.1	1.111819004	0.105997416	0.024050075	0.187944757	2.535178278	0.011239011
ENSG00000249320.1	4.577576244	1.521169654	0.344989974	2.697349333	2.534848874	0.011249585
ENSG00000229212.6	1.26383307	0.234149223	0.053075668	0.415222777	2.534462	0.011262014
ENSG00000226252.1	1.03325406	0.032713104	0.007413743	0.058012465	2.534313204	0.011266798
ENSG00000254226.4	1.09205903	0.088064933	0.019954596	0.156175269	2.534183575	0.011270967
ENSG00000261141.1	1.035576273	0.034958057	0.007921113	0.061995001	2.534181867	0.011271022
ENSG00000260809.1	1.561584873	0.44570125	0.100941241	0.790461259	2.533815913	0.011282799
ENSG00000259614.2	1.474027825	0.387998671	0.087823408	0.688173934	2.533398033	0.01129626
ENSG00000255045.1	1.08542524	0.081971837	0.018552617	0.145391056	2.533330575	0.011298434
ENSG00000213785.3	1.4879142	0.397375273	0.089916772	0.704833774	2.533158853	0.011303971
ENSG00000200732.1	2.306589363	0.835769967	0.188901927	1.482638007	2.532323339	0.011330945
ENSG00000200913.1	1.128431897	0.120828967	0.027280564	0.214377371	2.531528231	0.011356668
ENSG00000250415.1	1.273514322	0.241780261	0.054582877	0.428977645	2.531448856	0.011359238
ENSG00000265474.1	1.485300342	0.395617002	0.089272216	0.701961789	2.531118895	0.01136993
ENSG00000260555.1	1.569782615	0.450937148	0.101718816	0.80015548	2.530853879	0.011378524
ENSG00000196565.11	1.28376375	0.249796193	0.056345053	0.443247332	2.530827899	0.011379367
ENSG00000251106.1	5.351128197	1.677307417	0.378124964	2.97648987	2.53040835	0.011392985
ENSG00000275784.1	1.111172183	0.105415479	0.023755929	0.187075029	2.530145483	0.011401524
ENSG00000275966.1	1.184860628	0.169625154	0.038225358	0.301024951	2.530134767	0.011401872
ENSG00000254034.1	1.507191101	0.410247721	0.092434136	0.728061305	2.530007517	0.011406008
ENSG00000237948.1	2.333738971	0.84747169	0.19077062	1.50417276	2.529330414	0.011428039
ENSG00000275343.1	1.192174462	0.175778919	0.039563444	0.311994393	2.52923063	0.011431288
ENSG00000177725.5	3.044331731	1.113281413	0.250561115	1.976001711	2.529199184	0.011432313
ENSG00000229020.4	1.287104935	0.25239546	0.056797714	0.447993206	2.529098735	0.011435585
ENSG00000213881.3	1.045924436	0.044901123	0.010095861	0.079706384	2.528485041	0.011455597
ENSG00000256226.1	2.015828476	0.701030265	0.157602891	1.244457639	2.52838583	0.011458835
ENSG00000241984.2	1.280037035	0.246889011	0.055418233	0.438359789	2.527245017	0.011496127
ENSG00000231468.2	1.247538555	0.221172454	0.049621794	0.392723114	2.526892319	0.011507678
ENSG00000197768.9	1.046170946	0.04513678	0.01012429	0.080149271	2.526711543	0.011513603
ENSG00000257813.2	2.469446634	0.903994091	0.202477837	1.605510345	2.525666155	0.011547916
ENSG00000276770.1	2.997007341	1.097614238	0.24584414	1.949384335	2.525663182	0.011548014
ENSG00000254783.1	1.038484239	0.037762188	0.008453251	0.067071124	2.525254657	0.011561448
ENSG00000239827.7	1.045950251	0.044925803	0.010056165	0.079795442	2.52520417	0.011563109
ENSG00000239828.5	1.042181586	0.041316195	0.009245901	0.073386489	2.525023768	0.011569046
ENSG00000248597.1	1.092466958	0.088438403	0.019789488	0.157087317	2.524964669	0.011570992
ENSG00000242041.1	1.752245086	0.560897872	0.125505793	0.996289952	2.524941725	0.011571748
ENSG00000278744.1	2.935380527	1.076837096	0.24090078	1.912773413	2.524787935	0.011576812
ENSG00000252866.1	2.935380527	1.076837096	0.24090078	1.912773413	2.524787935	0.011576812
ENSG00000201501.1	2.935380527	1.076837096	0.24090078	1.912773413	2.524787935	0.011576812
ENSG00000103200.6	2.935380527	1.076837096	0.24090078	1.912773413	2.524787935	0.011576812
ENSG00000271889.1	1.137898723	0.129183336	0.028896815	0.229469857	2.524713022	0.01157928
ENSG00000233594.2	1.219024772	0.198051172	0.04427504	0.351827305	2.524274463	0.011593737
ENSG00000200924.1	1.184952085	0.169702339	0.037921429	0.301483249	2.523965509	0.011603931
ENSG00000250723.4	1.241839259	0.216593554	0.048363816	0.384823293	2.523427602	0.011621699
ENSG00000242209.1	1.515753387	0.415912601	0.092863095	0.738962106	2.523370891	0.011623573
ENSG00000239801.1	1.344850861	0.296283123	0.066087327	0.526478919	2.522653585	0.011647308
ENSG00000199161.1	1.132809324	0.124700675	0.027813384	0.221587965	2.522609828	0.011648757
ENSG00000213140.3	4.52773039	1.510220796	0.336527989	2.683913603	2.521936193	0.011671088
ENSG00000250891.1	1.595001268	0.466874531	0.104014611	0.829734452	2.521792063	0.01167587
ENSG00000237065.2	2.830048176	1.040293735	0.231593626	1.848993843	2.521253838	0.011693746
ENSG00000272180.1	1.066127279	0.064032718	0.014249251	0.113816184	2.520953846	0.01170372
ENSG00000279405.1	1.301106561	0.263215103	0.058537201	0.467893005	2.520507178	0.011718585
ENSG00000253678.1	1.201446606	0.183526336	0.040769551	0.326283121	2.519705174	0.011745317
ENSG00000278963.1	1.299926626	0.262307821	0.05825083	0.466364812	2.519462237	0.011753425
ENSG00000258935.1	1.804642745	0.590362647	0.131061787	1.049663507	2.51924093	0.011760815
ENSG00000249142.1	1.558354977	0.443630763	0.098480148	0.788781377	2.519190985	0.011762484
ENSG00000250539.1	1.072262988	0.069771357	0.01548281	0.124059904	2.518935455	0.011771023
ENSG00000251779.1	4.702199121	1.548030297	0.34293061	2.753129984	2.517703442	0.011812273
ENSG00000271724.1	7.605674519	2.028894616	0.449217751	3.60857148	2.517325198	0.011824963
ENSG00000231060.1	7.605674519	2.028894616	0.449217751	3.60857148	2.517325198	0.011824963
ENSG00000216762.1	7.605674519	2.028894616	0.449217751	3.60857148	2.517325198	0.011824963
ENSG00000199364.1	7.605674519	2.028894616	0.449217751	3.60857148	2.517325198	0.011824963
ENSG00000251292.1	1.886464984	0.634704699	0.140505627	1.128903771	2.517200905	0.011829136
ENSG00000214835.3	2.964693993	1.086773821	0.240514861	1.933032781	2.517004426	0.011835734
ENSG00000281182.1	7.998668533	2.079275095	0.460101485	3.698448704	2.516903854	0.011839113
ENSG00000265398.1	7.998668533	2.079275095	0.460101485	3.698448704	2.516903854	0.011839113
ENSG00000233020.1	7.998668533	2.079275095	0.460101485	3.698448704	2.516903854	0.011839113
ENSG00000235077.1	1.576084091	0.454943347	0.100662617	0.809224078	2.51685316	0.011840817
ENSG00000250237.1	1.109771481	0.104154122	0.023042843	0.1852654	2.516768706	0.011843655
ENSG00000263232.2	1.132268597	0.124223228	0.027457221	0.220989236	2.516101049	0.011866116
ENSG00000257570.1	2.58647715	0.950296776	0.210003629	1.690589923	2.515959336	0.011870888
ENSG00000234438.3	1.08405785	0.080711268	0.017835068	0.143587468	2.515915074	0.011872379
ENSG00000206824.1	1.880394678	0.63148169	0.139314407	1.123648973	2.514757506	0.011911428
ENSG00000235408.4	1.085111098	0.081682376	0.018015899	0.145348853	2.514581034	0.011917391
ENSG00000243896.3	1.065207438	0.063169558	0.01392989	0.112409226	2.514437312	0.01192225
ENSG00000277157.1	1.100922624	0.096148577	0.02120145	0.171095704	2.514409234	0.011923199
ENSG00000274317.1	1.096683883	0.092290974	0.020334606	0.164247342	2.513842636	0.011942371
ENSG00000262319.1	1.421616838	0.351794842	0.077404078	0.626185606	2.512858709	0.011975729
ENSG00000203286.5	1.307818795	0.268360707	0.059021784	0.477699631	2.512563418	0.011985756
ENSG00000189030.9	1.585664058	0.461003284	0.101382811	0.820623756	2.512509441	0.01198759
ENSG00000279883.1	1.492904187	0.400723342	0.088052771	0.713393913	2.511919543	0.012007646
ENSG00000236814.1	1.054463041	0.053031672	0.011648199	0.094415144	2.511634722	0.012017341
ENSG00000255557.1	1.163981924	0.15184682	0.033348744	0.270344896	2.511553848	0.012020095
ENSG00000228034.1	1.416562668	0.348233281	0.076461026	0.620005536	2.511384718	0.012025856
ENSG00000236243.2	3.790950926	1.332616892	0.292401575	2.372832208	2.510904301	0.012042234
ENSG00000250137.1	1.20408275	0.185718074	0.040743685	0.330692463	2.51079338	0.012046018
ENSG00000276696.1	1.560169613	0.444794542	0.097534971	0.792054113	2.510460061	0.012057396
ENSG00000169203.15	1.097231463	0.092790156	0.020277244	0.165303067	2.508041109	0.012140254
ENSG00000250125.1	2.208740114	0.792422269	0.173091707	1.411752831	2.50773852	0.012150654
[truncated: 23,024 more rows]
