# Supplementary material for: Identification of NINJ1 as a novel prognostic predictor for retroperitoneal liposarcoma
Source: Discov Oncol. 2024 May 11;15:155. doi: 10.1007/s12672-024-01016-x (PMC11088571; doi:10.1007/s12672-024-01016-x)
Supplement: Supplementary file 4 — Supplementary Material 4. [file 12672_2024_1016_MOESM4_ESM.csv]

name	Betweenness
"TNFAIP8L2"	702.18198
"PSMB3"	694.79229
"C1QB"	566.50953
"PYCARD"	544.87949
"FOLR2"	540.45427
"CARD16"	510.92086
"LGALS9"	507.59615
"SLC15A3"	491.1778
"NINJ1"	427.72257
"CD14"	419.02931
"RNASE1"	418.78007
"FERMT3"	385.8861
"C1QC"	383.42798
"NCF4"	378.80375
"RHOG"	374.91943
"VAMP8"	370.35999
"LAPTM5"	369.03545
"PLA2G15"	362.38059
"FTL"	342.58065
"HLA-DMA"	339.27251
"LY96"	335.90825
"SPI1"	317.19647
"PRSS36"	314.29071
"C2"	310.48123
"STAC3"	294.23324
"ARHGAP4"	292.66111
"VAMP5"	287.85859
"BLVRA"	287.52856
"SIGLEC9"	287.12522
"LST1"	284.27825
"MYO1F"	283.81631
"GNGT2"	283.48172
"CD4"	277.72343
"CORO7"	274.12144
"BRMS1"	272.17753
"C1QA"	271.74361
"FCER1G"	270.78319
"TRPM2"	270.5067
"PSMB9"	270.13166
"LOC107985688"	268.45195
"LAMTOR4"	266.11742
"LOC102724163"	263.48796
"CRYBB1"	260.95148
"DOK2"	258.62152
"SCN1B"	254.85479
"HLA-C"	250.99291
"SQOR"	250.49318
"HK3"	243.65235
"HAVCR2"	239.19241
"BRI3"	239.10252
"LYL1"	237.70181
"TYROBP"	235.45453
"PSMB8"	235.26592
"TBXAS1"	234.90771
"LY86"	232.78993
"MS4A6A"	229.88487
"PSTPIP1"	229.48941
"ADAP2"	229.4174
"GNA15"	228.42031
"KLF1"	224.47873
"AIF1"	221.69367
"AP2S1"	218.24858
"OAZ1"	215.33615
"RNF181"	212.92403
"FCGRT"	206.75971
"CARD9"	206.2958
"NPC2"	206.02324
"GSTO1"	204.50702
"CHMP2A"	199.76104
"HCST"	198.79018
"HLA-A"	198.61487
"CYBA"	195.5477
"ARPC4"	195.54317
"SIGLEC1"	193.43092
"RARRES3"	193.36878
"IFI35"	181.83707
"LINC02285"	180.70049
"NDUFA3"	179.34166
"RNASE6"	178.40864
"BLVRB"	177.9715
"UNC93B1"	177.80289
"PILRA"	171.73085
"LOC105374978"	170.2964
"BATF"	168.59227
"RBM47"	167.19167
"SELPLG"	166.86745
"EIF5A"	163.78649
"NAGK"	159.97586
"SLC7A7"	155.7598
"LAIR1"	155.30258
"HLA-F"	154.06393
"LINC01146"	153.96193
"PARVG"	152.23755
"FCGR1B"	151.87234
"LAMTOR1"	151.15188
"RENBP"	150.73186
"LAMTOR2"	150.66326
"TXNDC17"	150.61263
"PPP1CA"	149.27876
"TMPRSS13"	148.20545
"ARL11"	147.07885
"METTL7B"	146.68026
"GPX1"	145.80491
"GMFG"	145.69016
"LILRB4"	145.22069
"CSF1R"	143.52278
"FCGR1A"	143.52232
"C1orf127"	142.05503
"PSMB10"	141.38799
"CD163"	139.35725
"VAV1"	138.50187
"HLA-DMB"	136.00383
"C1orf162"	135.73233
"LILRB2"	135.47184
"C5AR2"	133.55957
"STAB1"	132.5638
"FKBP2"	132.29909
"CISD3"	131.54447
"CEACAM4"	130.32388
"C19orf24"	129.56187
"ZNF524"	129.33184
"KRTAP19-3"	125.46801
"AOAH"	125.22817
"NPL"	124.08057
"CLTA"	122.59878
"AMDHD2"	120.1281
"SERF2"	119.86891
"RGS19"	119.72278
"VSIG4"	119.47328
"PFN1"	118.71243
"GIMAP1"	118.43696
"ITGB2"	118.42138
"TRAPPC1"	116.93613
"CPVL"	115.2767
"TMIGD3"	115.13536
"NUDT1"	114.69956
"MRPS34"	113.42537
"NCKAP1L"	110.90218
"TMSB10"	109.53803
"TMEM219"	108.73044
"ARPC1B"	108.01439
"LOC100506100"	107.35218
"TAPBP"	105.07726
"HLA-DRB6"	105.03416
"OR8J3"	103.70961
"PPY2P"	103.21518
"HLA-B"	102.0294
"ATP5F1E"	101.93183
"XAGE3"	101.83775
"IFITM3"	100.27637
"ATOX1"	99.73147
"FCGR1CP"	97.71483
"LINC01442"	94.20452
"TFPT"	94.10388
"SERF2-C15ORF63"	94.03114
"MIR8086"	93.65135
"PKD2L1"	93.60458
"RAB4B"	93.30456
"NDUFA13"	92.93749
"PLB1"	92.69458
"SERPINB6"	91.58625
"AKR1A1"	89.49858
"MRPL12"	88.39841
"CFL1"	88.3883
"LOC101929526"	88.22355
"CASP1"	86.5224
"C3AR1"	85.91434
"IL27"	84.91089
"CYTH4"	84.71429
"CD86"	84.2463
"WAS"	83.22804
"PMF1"	82.90556
"RPS6KA1"	81.20216
"CHCHD5"	77.56626
"METTL26"	77.5548
"OR10A2"	76.72586
"MNDA"	72.69778
"DRAP1"	70.27129
"LOC400743"	69.60101
"ARRB2"	67.59273
"COMMD4"	66.82649
"NLRC4"	64.94543
"RPS19BP1"	63.71278
"CYBB"	62.46798
"NDUFA2"	60.72289
"MYO7A"	57.4443
"HLA-E"	57.2435
"LOC105373343"	56.90775
"CD33"	56.39733
"MRPL28"	53.40971
"PPIAP46"	51.98644
"CTSS"	50.60578
"FUOM"	47.55166
"CAPNS1"	47.46171
"TMEM150B"	35.06013
"S100A11"	27.8653
"POMP"	21.65008
"EDF1"	16.1413
"DNPH1"	14.36416
"ATP6V0B"	9.35503
